# Supplementary material for: Galectin-3: an early predictive biomarker of modulation of airway remodeling in patients with severe asthma treated with omalizumab for 36 months
Source: Clin Transl Allergy. 2017 Mar 9;7:6. doi: 10.1186/s13601-017-0143-1 (PMC5345272; doi:10.1186/s13601-017-0143-1)
Supplement: Supplementary file 2 — Additional file 2. Complete list of identified proteins in OR (Responders) and NOR (Non-Responders) bronchial biopsies collected after 36 months of anti-IgE treatment. Accession number NCBI, Uniprot entry, Protein name, pI and MW, Spectral Count (SpC) and Score were reported for each protein. The symbol (*) was used to indicate the smooth muscle proteins. The symbol (†) was used to indicate the periostin. The symbol (°) was used to indicate the keratins. [file 13601_2017_143_MOESM2_ESM.xls]

## Sheet: Additional_File_1
Additional file 2 - Complete list of identified proteins in OR (Responders) and NOR (Non-Responders) bronchial biopsies collected after 36 months of anti-IgE treatment. Accession number NCBI, Uniprot entry, Protein name, pI and MW, Spectral Count (SpC) and Score were reported for each protein.
The symbol (*) was used to indicate the smooth muscle proteins.
The symbol (†) was used to indicate the periostin.
The symbol (°) was used to indicate the keratins.
Annotation			Theoretical		OR1		OR2		OR3		OR4		NOR1		NOR2		NOR3		OR4
Accession NCBI	Uniprot entry	Protein name	pI	MW	Spectral Count	Score	Spectral Count	Score	Spectral Count	Score	Spectral Count	Score	Spectral Count	Score	Spectral Count	Score	Spectral Count	Score	Spectral Count	Score
28243	CAA37495.1	unnamed protein product [Homo sapiens]	5.68574	280760	1	10.1259	5	30.1628	0	0	0	0	32	228.2	1	10.1292	4	40.1904	10	80.1834
28590	CAA23753.1	unnamed protein product [Homo sapiens]	5.9	69296	0	0	0	0	0	0	0	0	1	18.1857	0	0	0	0	1	18.205
28595	CAA29654.1	aldolase A protein [Homo sapiens]	9.1	11939	0	0	0	0	0	0	0	0	0	0	0	0	0	0	1	10.117
28606	CAA28990.1	unnamed protein product [Homo sapiens]	6.1	56105	0	0	0	0	0	0	0	0	0	0	0	0	2	10.1662	0	0
28940	CAA27246.1	unnamed protein product [Homo sapiens]	5.75068	57956	0	0	1	10.1455	0	0	0	0	0	0	0	0	16	30.1838	2	20.1739
28977	CAA41601.1	azurocidin [Homo sapiens]	9.6	26654	0	0	0	0	0	0	0	0	0	0	0	0	2	10.1525	0	0
29577	CAA29773.1	unnamed protein product [Homo sapiens]	8.8	22220	0	0	0	0	0	0	0	0	0	0	0	0	1	10.1302	0	0
29888	CAA68390.1	unnamed protein product [Homo sapiens]	9.6	10939	0	0	0	0	0	0	0	0	2	20.1229	0	0	1	10.1293	5	10.1666
30030	CAA33889.1	alpha-1 collagen VI (AA 574-1009) [Homo sapiens]	5.4	47900	0	0	0	0	0	0	0	0	2	10.1506	0	0	9	10.1594	3	10.1401
30032	CAA33888.1	precursor polypeptide (AA -19 to 237) [Homo sapiens]	5.7	28584	0	0	0	0	0	0	0	0	1	10.1263	0	0	0	0	0	0
30076	CAA29076.1	unnamed protein product [Homo sapiens]	9.2996	100676	0	0	1	10.1472	0	0	0	0	0	0	0	0	1	10.148	0	0
30377	CAA36673.1	cytokeratin 13 [Homo sapiens]	4.67851	45866	11	10.1762	2	10.1661	0	0	1	10.1351	45	88.1978	1	10.1524	42	50.2124	61	126.207
30506	CAA39976.1	desmoglein type 1 [Homo sapiens]	4.8	113716	0	0	0	0	0	0	0	0	1	10.138	0	0	1	10.1394	0	0
31077	CAA33251.1	unnamed protein product [Homo sapiens]	10.5	18441	0	0	0	0	0	0	0	0	0	0	0	0	6	20.1663	0	0
31137	CAA32250.1	unnamed protein product [Homo sapiens]	6.2	25232	0	0	0	0	0	0	0	0	0	0	0	0	20	10.1562	2	10.1524
31179	CAA47179.1	enolase [Homo sapiens]	5.7	49478	0	0	0	0	0	0	0	0	0	0	0	0	4	10.1526	0	0
31283	CAA35893.1	unnamed protein product [Homo sapiens]	5.9	69399	0	0	0	0	0	0	0	0	0	0	0	0	2	10.1264	0	0
31397	CAA26536.1	fibronectin precursor [Homo sapiens]	5.4	256689	0	0	0	0	0	0	0	0	11	60.2057	0	0	3	20.1824	0	0
31815	CAA46995.1	glutamate dehydrogenase (NAD(P)+) [Homo sapiens]	8.7	61434	0	0	0	0	0	0	0	0	0	0	0	0	1	10.1751	0	0
32358	CAA46472.1	hnRNP U protein [Homo sapiens]	5.5	88946	0	0	0	0	0	0	0	0	0	0	0	0	1	10.1239	0	0
(°) 34039	CAA68556.1	unnamed protein product [Homo sapiens]	4.9042	44107	1	10.1305	29	60.2093	6	30.1641	1	10.1216	3	20.135	1	10.1403	131	110.268	20	90.1969
(°) 34071	CAA30535.1	unnamed protein product [Homo sapiens]	4.56037	49168	0	0	14	10.2018	0	0	0	0	0	0	0	0	34	50.2342	1	10.2514
34228	CAA27173.1	unnamed protein product [Homo sapiens]	7.63697	79398	0	0	5	30.1552	0	0	0	0	0	0	0	0	10	56.1736	2	20.2106
34272	CAA33112.1	unnamed protein product [Homo sapiens]	4.6	33314	0	0	0	0	0	0	0	0	1	10.1631	0	0	2	20.1755	0	0
34719	CAA33438.1	unnamed protein product [Homo sapiens]	9.03876	83855	2	10.1628	0	0	0	0	0	0	0	0	0	0	1	10.1426	0	0
35797	CAA45158.1	pentaxin [Homo sapiens]	4.8	42020	0	0	0	0	0	0	0	0	1	10.1489	0	0	0	0	0	0
36138	CAA49188.1	ribosomal protein L6 [Homo sapiens]	10.8	32862	0	0	0	0	0	0	0	0	0	0	0	0	1	10.1507	0	0
36575	CAA26933.1	unnamed protein product [Homo sapiens]	5.5	54402	0	0	0	0	0	0	0	0	1	10.1522	0	0	24	40.1828	0	0
37848	CAA34499.1	unnamed protein product [Homo sapiens]	10.4342	14856	0	0	8	10.1467	3	10.1526	0	0	1	10.1374	0	0	5	10.1581	5	20.2308
179665	AAA85332.1	complement component C3 [Homo sapiens]	6	187164	0	0	0	0	0	0	0	0	2	20.1618	0	0	5	30.175	1	10.1674
180854	AAD15287.1	alpha-1 collagen type II [Homo sapiens]	10.1	4804	0	0	0	0	0	0	0	0	0	0	0	0	1	10.1076	0	0
181335	AAA52150.1	cyclophilin B [Homo sapiens]	9.8	22743	0	0	0	0	0	0	0	0	0	0	0	0	1	10.1384	1	10.1203
(°)181402	AAC83410.1	epidermal cytokeratin 2 [Homo sapiens]	8.03399	65866	19	78.217	0	0	0	0	0	0	56	188.266	0	0	10	48.2457	50	134.283
182021	AAC98395.1	elastin [Homo sapiens]	10.8	66136	0	0	0	0	0	0	0	0	0	0	0	0	6	20.2469	0	0
186685	AAA59460.1	keratin type 16 [Homo sapiens]	4.82729	50700	1	10.1275	0	0	0	0	0	0	47	110.272	0	0	46	90.2697	10	50.2365
186964	AAA59492.1	laminin B2 chain [Homo sapiens]	4.9	177607	0	0	0	0	0	0	0	0	0	0	0	0	0	0	1	10.1338
189047	AAA59899.1	Na+ channel [Homo sapiens]	7.8	193473	0	0	0	0	0	0	0	0	1	10.148	0	0	0	0	0	0
239552	AAB20405.1	squamous cell carcinoma antigen [Homo sapiens]	6.4	44535	0	0	0	0	0	0	0	0	0	0	0	0	1	10.1281	0	0
303599	BAA03747.1	calpastatin [Homo sapiens]	4.8	76485	0	0	0	0	0	0	0	0	0	0	0	0	1	10.1302	0	0
306780	AAA35914.1	guanine nucleotide exchange factor [Homo sapiens]	6.4	153031	0	0	0	0	0	0	0	0	1	10.1564	0	0	0	0	0	0
307075	AAA59188.1	retinol-binding protein [Homo sapiens]	4.85378	135232	0	0	1	10.1422	0	0	0	0	0	0	0	0	0	0	0	0
(°) 307086	AAA59468.1	keratin-10 [Homo sapiens]	4.98153	46387	45	78.2226	6	40.1779	1	10.1311	6	30.1699	190	158.306	0	0	34	68.265	139	150.318
307228	AAA59668.1	completement component C6 [Homo sapiens]	6.3	104845	0	0	0	0	0	0	0	0	0	0	0	0	1	10.151	0	0
312137	CAA30270.1	fructose bisphosphate aldolase [Homo sapiens]	6.4	39443	0	0	0	0	0	0	0	0	1	10.1956	0	0	0	14.1802	1	10.1968
(°) 386644	AAB27488.1	type Ia hair keratin a3 [human, Peptide, 404 aa]	4.7	45936	0	0	0	0	0	0	0	0	24	78.2349	0	0	0	0	1	10.1561
386803	AAA36044.1	40-kDa keratin protein [Homo sapiens]	4.9	44093	0	0	0	0	0	0	0	0	0	0	0	0	0	0	1	10.1351
(°) 386850	AAA36145.1	keratin K5 [Homo sapiens]	5.49647	54512	0	0	1	10.1663	0	0	0	0	10	46.1915	1	10.1362	59	90.1927	11	58.1772
(†) 393317	BAA02837.1	osteoblast specific factor 2 [Homo sapiens]	7.5	93332	0	0	0	0	0	0	0	0	3	20.1667	0	0	49	96.2434	4	20.1871
435423	AAA03629.1	fork head domain protein [Homo sapiens]	6.3	69648	0	0	0	0	0	0	0	0	0	0	0	0	0	0	1	10.1803
(°) 435476	CAA82315.1	cytokeratin 9 [Homo sapiens]	5.05683	62130	40	90.3021	0	0	1	10.1901	7	30.2311	533	500.344	0	0	41	60.3042	199	220.324
453699	BAA02853.1	type VII collagen [Homo sapiens]	7.3	115208	0	0	0	0	0	0	0	0	0	0	0	0	6	30.2092	0	0
537329	AAA52043.1	alpha-2 type IV collagen [Homo sapiens]	7.82656	67175	0	0	0	0	0	0	0	0	0	0	2	10.1579	1	10.1373	1	10.1484
556845	CAA55309.1	human tenascin-C [Homo sapiens]	4.6	240866	0	0	0	0	0	0	0	0	0	0	0	0	8	40.2131	0	0
575233	CAA57876.1	fibulin-2 [Homo sapiens]	4.6	126544	0	0	0	0	0	0	0	0	0	0	0	0	3	10.1824	1	10.1263
603560	CAA58449.1	Lutheran blood group glycoprotein [Homo sapiens]	5.5	67375	0	0	0	0	0	0	0	0	0	0	0	0	0	0	1	10.1264
608025	AAA64834.1	ankyrin G [Homo sapiens]	6.1	480401	0	0	0	0	0	0	0	0	0	0	0	0	0	0	1	10.1605
623409	AAA60544.1	keratin 10 [Homo sapiens]	4.8651	57248	18	40.1949	0	0	0	0	5	20.1655	164	100.276	0	0	54	50.251	126	90.2586
685120	AAB31986.1	insulin activator factor [Homo sapiens]	5.5	83959	0	0	0	0	0	0	0	0	1	10.1557	0	0	0	0	0	0
736704	BAA08572.1	cytoskeleton associated protein [Homo sapiens]	4.7	21802	0	0	0	0	0	0	0	0	1	10.1487	0	0	0	0	0	0
773608	AAA80598.1	immunoglobulin mu heavy chain [Homo sapiens]	8.1	12743	0	0	0	0	0	0	0	0	0	0	0	0	0	0	1	10.148
793843	CAA89008.1	ribosomal protein L29 [Homo sapiens]	12.0783	17668	0	0	0	0	0	0	0	0	0	0	1	10.1222	0	0	0	0
825646	CAA23761.1	unnamed protein product [Homo sapiens]	7.89823	72260	1	10.1323	7	10.1807	4	10.1671	0	0	5	10.2071	0	0	11	28.1836	6	10.1714
895845	CAA61020.1	p64 CLCP [Homo sapiens]	5	23544	0	0	0	0	0	0	0	0	0	0	0	0	1	10.1845	0	0
897824	AAA69898.1	AHNAK [Homo sapiens]	8.7	132501	0	0	0	0	0	0	0	0	0	0	0	0	0	0	1	10.1439
902322	CAA61816.1	putative olfactory receptor [Homo sapiens]	8.3	17301	0	0	0	0	0	0	1	10.1057	0	0	0	0	0	0	0	0
908790	AAC41768.1	keratin type II [Homo sapiens]	8	59999	0	0	0	0	0	0	0	0	0	0	0	0	1	10.171	0	0
(°) 908801	AAC41769.1	keratin type II [Homo sapiens]	8	60201	0	0	0	0	0	0	0	0	4	30.1534	0	0	13	30.1543	2	20.1436
(°) 914833	AAB60696.1	keratin type II [Homo sapiens]	5.15488	42469	11	40.1624	0	0	1	10.1324	5	28.1584	120	166.249	0	0	141	164.241	51	90.2246
930064	CAA35837.1	fibrinogen gamma chain (partial) (212 AA) [Homo sapien	6.5	24125	0	0	0	0	0	0	0	0	5	20.2429	0	0	1	10.2061	0	0
1040970	AAA79948.1	fus-like protein [Homo sapiens]	9.6	53377	0	0	0	0	0	0	0	0	0	0	0	0	0	0	1	10.1473
1050983	AAB35174.1	pHL E1F1 [Homo sapiens]	6.62408	15098	5	10.1367	2	10.1412	0	0	0	0	0	0	0	0	0	0	2	10.1769
1065033	1LZS	A Chain A, Structural Changes Of The Active Site Cleft And D	9.05297	14702	5	10.1827	4	10.1774	0	0	0	0	0	0	4	10.1832	4	10.2122	0	0
1082886		A55877 tumor necrosis factor type 1 receptor associated protein	8.3	75343	0	0	0	0	0	0	0	0	0	0	0	0	3	10.1569	0	0
1127022	BAA09435.1	plakoglobin [Homo sapiens]	9.2	18849	0	0	0	0	0	0	0	0	0	0	0	0	0	0	1	10.2246
1147813	AAA85135.1	desmoplakin I [Homo sapiens]	6.4	331775	0	0	0	0	0	0	0	0	7	50.2268	0	0	1	10.1572	2	20.2033
(°) 1181996	CAA57180.1	hair type II basic keratin [Homo sapiens]	4.8	47035	0	0	0	0	0	0	0	0	35	96.2821	0	0	0	0	0	0
(°) 1200072	CAA31695.1	keratin [Homo sapiens]	5.26362	51335	0	0	12	20.1524	0	0	0	0	1	32.1746	0	0	15	54.1817	2	34.1785
1212992	CAA62188.1	titin [Homo sapiens]	6.31998	2993430	0	0	1	10.15	0	0	0	0	0	0	0	0	1	12.1926	0	0
1335134	CAA33069.1	unnamed protein product [Homo sapiens]	5.8	11592	0	0	0	0	0	0	0	0	0	0	0	0	2	10.1106	0	0
1335193	CAA28994.1	unnamed protein product [Homo sapiens]	3.8	3676	0	0	0	0	0	0	0	0	2	10.1541	0	0	0	0	0	0
(°) 1335194	CAA28995.1	unnamed protein product [Homo sapiens]	4.1	6102	0	0	0	0	0	0	0	0	3	16.1909	0	0	0	16.1818	1	16.1839
1359884	CAA29454.1	thyroglobulin [Homo sapiens]	5.43794	46640	1	10.1466	0	0	0	0	0	0	0	0	0	0	0	0	0	0
1418928	CAA98968.1	prepro-alpha1(I) collagen [Homo sapiens]	5.6	138912	0	0	0	0	0	0	0	0	1	10.1239	0	0	0	0	0	0
(°) 1419564	CAA67203.1	cytokeratin [Homo sapiens]	4.87034	30779	1	10.1468	7	30.1567	0	0	0	0	1	10.1624	0	0	28	66.1804	5	28.1727
1477646	AAB05427.1	plectin [Homo sapiens]	5.5	518486	0	0	0	0	0	0	0	0	0	0	0	0	3	30.1719	0	0
1480871	AAB36699.1	sulfonylurea receptor [Homo sapiens]	7.6	176998	0	0	0	0	1	10.1044	0	0	0	0	0	0	0	0	0	0
1483131	BAA08343.1	p80 protein [Homo sapiens]	6.4	75357	0	0	0	0	0	0	0	0	0	0	0	0	1	10.2035	0	0
1498227	CAA68856.1	PHAPI2b protein [Homo sapiens]	4.01659	22277	0	14.1666	0	0	0	0	0	0	0	0	0	0	0	0	0	0
1518018	AAC50681.1	I-TRAF [Homo sapiens]	5.4	47624	0	0	0	0	0	0	0	0	1	10.1518	0	0	0	0	0	0
1568557	CAB02545.1	histone H2B [Homo sapiens]	10.7506	13937	0	0	1	10.112	0	0	0	0	6	10.2125	0	0	22	10.2307	18	10.205
1655596	CAA48925.1	ribosomal protein L31 [Homo sapiens]	11	14093	0	0	0	0	0	0	0	0	0	0	0	0	1	10.1507	0	0
1723119	P53990.1	IST1_HUMAN RecName: Full=IST1 homolog; Short=hIST1; AltNa	5.1	39751	0	0	0	0	0	0	0	0	0	0	0	0	0	0	1	10.1437
1730321	AAC14371.1	CtBP interacting protein CtIP [Homo sapiens]	5.9	101968	0	0	0	0	0	0	0	0	1	10.1709	0	0	0	0	0	0
1816454	BAA09320.1	keratin [Homo sapiens]	3.9	2547	0	0	0	0	0	0	0	0	1	10.1194	0	0	0	0	0	0
1888411	CAA67263.1	COL1A1 and PDGFB fusion transcript [Homo sapiens]	4.38659	9563	0	0	2	10.1529	0	0	0	0	2	10.1912	0	0	8	10.2408	3	10.1755
1903220	CAA67579.1	type II intermediate filament of hair keratin [Homo s	5.4	53194	0	0	0	0	0	0	0	0	3	10.1966	0	0	0	0	0	0
1915902	CAA67576.1	collagen (VI) alpha-1 chain [Homo sapiens]	5.54795	47808	0	0	3	10.2005	0	0	0	0	3	30.1607	0	0	20	40.2804	7	30.2107
2065167	CAA72402.1	collagen type XIV [Homo sapiens]	5.4	78636	0	0	0	0	0	0	0	0	1	10.1256	0	0	0	0	0	0
2119276		I38369 beta-tubulin - human (fragment)	4.6	48881	0	0	0	0	0	0	0	0	1	10.1344	0	0	25	60.2984	1	10.144
2204216	CAA29456.1	thyroglobulin [Homo sapiens]	4.87963	13466	1	10.1229	0	0	0	0	0	0	0	0	0	0	0	0	0	0
2228743	AAB65620.1	elastin [Homo sapiens]	10.7	51808	0	0	0	0	0	0	0	0	0	0	0	0	3	10.2102	0	0
2281044	CAB09137.1	laminin alpha 5 chain [Homo sapiens]	9.3	103322	0	0	0	0	0	0	0	0	0	0	0	0	2	10.1833	0	0
2367553	AAB69675.1	IgG heavy chain variable region [Homo sapiens]	6	12645	0	0	0	0	0	0	1	10.1138	0	0	0	0	0	0	0	0
2370202	CAA75002.1	procollagen alpha 2(V) [Homo sapiens]	6.31432	144720	0	0	1	10.1675	0	0	0	0	1	10.1793	0	0	0	0	0	0
2627129	BAA23486.1	polyubiquitin [Homo sapiens]	7.7	68492	0	0	0	0	0	0	0	0	0	0	0	0	0	0	1	10.1821
2654173	AAB87696.1	integrin alpha 7A subunit [Homo sapiens]	9.7	8798	0	0	0	0	0	0	0	0	0	0	0	0	0	0	1	10.1646
2906146	AAC03787.1	malate dehydrogenase precursor [Homo sapiens]	8.8	35532	0	0	0	0	0	0	0	0	0	0	0	0	4	20.2313	0	0
2911247	AAC04277.1	PNS specific microtubule-associated protein tau, adult	6.3	78878	0	0	0	0	1	10.1128	0	0	0	0	0	0	0	0	0	0
2950168	CAA60378.1	type I keratin [Homo sapiens]	4.7	47233	0	0	0	0	0	0	0	0	5	20.189	0	0	0	0	0	0
3043590	BAA25459.1	KIAA0533 protein [Homo sapiens]	7.9	178216	0	0	0	0	0	0	0	0	0	0	0	0	0	0	1	10.1325
3127926	CAA36267.1	collagen type VI, alpha 3 chain [Homo sapiens]	6.37852	343551	0	0	4	20.1663	0	0	2	10.1252	7	60.1615	0	0	56	216.252	20	160.251
3169770	AAC17968.1	immunoglobulin kappa light chain [Homo sapiens]	8.1	23052	0	0	0	0	0	0	0	0	0	0	0	0	2	10.1378	0	0
3171912	CAA04473.1	RAMP2 [Homo sapiens]	5.4	19595	0	0	0	0	0	0	0	0	0	0	0	0	0	0	1	10.1256
3256191	CAA70171.1	synaptonemal complex lateral element protein [Homo sa	9.11791	175712	1	10.1347	0	0	0	0	0	0	0	0	0	0	0	0	0	0
3288487	CAA75875.1	COL1A1 and PDGFB fusion transcript [Homo sapiens]	5.0877	36987	3	10.135	33	20.23	18	20.2143	0	0	15	20.1845	2	10.1643	61	20.2115	14	20.1954
3493158	AAC33300.1	beta-interferon gene positive-regulatory domain I bind	8.4	87992	0	0	0	0	0	0	0	0	0	0	0	0	1	10.1435	0	0
3695055	AAC62622.1	gp200-MR6 [Homo sapiens]	6.2	198311	0	0	0	0	0	0	0	0	0	0	0	0	0	0	1	10.1508
3724105	CAA76386.1	type I hair keratin 4 [Homo sapiens]	4.6	44690	0	0	0	0	0	0	0	0	6	40.2463	0	0	0	0	0	0
(°) 3901030	CAA76730.1	cytokeratin type II [Homo sapiens]	7.6986	59505	26	20.2012	2	20.1509	0	0	1	10.1681	113	70.1923	0	0	193	70.1909	85	40.1912
3925599	CAA11155.1	DORA protein [Homo sapiens]	8.8	27028	0	0	0	0	0	0	0	0	1	10.1256	0	0	0	0	0	0
4028393	AAC96227.1	T-cell receptor beta chain [Homo sapiens]	11.8	4884	0	0	0	0	0	0	0	0	0	0	0	0	1	10.1333	0	0
4033555	CAA10376.1	bcr-abl1 e14a2 chimeric protein [Homo sapiens]	9.1	37243	0	0	0	0	0	0	0	0	1	10.1383	0	0	6	10.1258	2	10.1476
4038587	CAA06167.1	mucin [Homo sapiens]	5.14816	138186	0	0	1	10.1152	0	0	0	0	0	0	0	0	0	0	0	0
4239895	BAA74737.1	MASL1 [Homo sapiens]	7.7	116911	0	0	0	0	0	0	0	0	1	10.1658	0	0	0	0	0	0
4389513	AAD19818.1	Human homolog of Mus musculus wizL protein [AA 4-1561]	6.54621	170078	0	0	1	10.126	0	0	0	0	0	0	0	0	0	0	0	0
4501867	NP_001089.1	aconitate hydratase, mitochondrial precursor [Homo s	7.3	85426	0	0	0	0	0	0	0	0	0	0	0	0	1	10.1578	0	0
4501881	NP_001091.1	actin, alpha skeletal muscle [Homo sapiens]	5.11024	42052	11	20.2126	16	30.1853	0	0	0	0	44	80.2523	0	0	23	30.2179	29	50.257
4501885	NP_001092.1	actin, cytoplasmic 1 [Homo sapiens]	5.17892	41738	3	10.1462	4	20.2014	0	0	0	0	15	58.252	0	0	24	68.2287	9	40.2157
4501889	NP_001606.1	actin, gamma-enteric smooth muscle isoform 1 precurs	5.2	41878	0	0	0	0	0	0	0	0	10	20.2073	0	0	0	0	1	10.2276
(*) 4501891	NP_001093.1	alpha-actinin-1 isoform b [Homo sapiens]	5.1	103058	0	0	0	0	0	0	0	0	3	30.1755	0	0	5	10.1701	2	20.1431
4502027	NP_000468.1	serum albumin preproprotein [Homo sapiens]	5.87458	69367	0	0	2	20.1601	0	0	0	0	31	50.2185	0	0	21	60.1829	8	30.2148
4502101	NP_000691.1	annexin A1 [Homo sapiens]	6.64063	38715	0	0	7	30.2047	0	0	0	0	5	48.1875	0	0	18	60.2144	15	50.2008
4502105	NP_001144.1	annexin A4 [Homo sapiens]	5.8	36086	0	0	0	0	0	0	0	0	0	0	0	0	1	10.132	1	10.1415
4502107	NP_001145.1	annexin A5 [Homo sapiens]	4.77773	35938	0	0	4	20.1437	0	0	0	0	3	10.1946	0	0	0	0	0	0
4502133	NP_001630.1	serum amyloid P-component precursor [Homo sapiens]	6.1	25388	0	0	0	0	0	0	0	0	1	10.1426	0	0	20	50.2075	0	0
4502303	NP_001688.1	ATP synthase subunit O, mitochondrial precursor [Hom	10.4	23278	0	0	0	0	0	0	0	0	0	0	0	0	1	10.116	0	0
4502403	NP_001702.1	biglycan preproprotein [Homo sapiens]	7.3	41655	0	0	0	0	0	0	0	0	1	10.1412	0	0	7	30.2263	1	10.1765
4502511	NP_001728.1	complement component C9 precursor [Homo sapiens]	5.3	63174	0	0	0	0	0	0	0	0	0	0	0	0	21	30.1616	0	0
4502645	NP_001755.1	T-cell surface glycoprotein CD1b precursor [Homo sap	5.9	36940	0	0	0	0	0	0	0	0	0	0	0	0	1	10.1122	0	0
4502951	NP_000081.1	collagen alpha-1(III) chain preproprotein [Homo sapi	6.1	138555	0	0	0	0	0	0	0	0	1	10.1451	0	0	6	10.1649	0	0
4503143	NP_001900.1	cathepsin D preproprotein [Homo sapiens]	6.1	44553	0	0	0	0	0	0	0	0	0	0	0	0	2	10.1802	0	0
4503471	NP_001393.1	elongation factor 1-alpha 1 [Homo sapiens]	9.353	50142	0	0	1	10.1529	0	0	0	0	3	10.1738	0	0	4	20.1568	1	10.149
4503549	NP_001963.1	neutrophil elastase preproprotein [Homo sapiens]	9.4	28519	0	0	0	0	0	0	0	0	0	0	0	0	5	10.1193	0	0
4503571	NP_001419.1	alpha-enolase isoform 1 [Homo sapiens]	7.2	47170	0	0	0	0	0	0	0	0	0	0	0	0	4	10.1696	0	0
4503595	NP_000493.1	eosinophil peroxidase preproprotein [Homo sapiens]	10.6	81041	0	0	0	0	0	0	0	0	0	0	0	0	18	30.1784	4	30.1565
4503689	NP_000499.1	fibrinogen alpha chain isoform alpha-E preproprotein	5.6	94973	0	0	0	0	0	0	0	0	2	20.1853	1	10.1223	1	10.1357	1	10.1271
4504183	NP_000843.1	glutathione S-transferase P [Homo sapiens]	5.31959	23357	0	0	1	10.1092	0	0	0	0	1	10.1576	0	0	11	30.2061	2	20.1528
4504255	NP_002097.1	histone H2A.Z [Homo sapiens]	11.0483	13554	0	0	8	10.1493	0	0	0	0	0	0	1	10.1304	1	10.1448	2	10.1479
4504301	NP_003529.1	histone H4 [Homo sapiens]	11.847	11368	2	10.1548	16	10.179	0	0	0	0	8	40.1498	2	10.1225	38	50.1901	21	50.1721
4504345	NP_000508.1	hemoglobin subunit alpha [Homo sapiens]	9.1	15258	0	0	0	0	0	0	0	0	12	20.2328	0	0	1	10.2072	11	10.2254
4504349	NP_000509.1	hemoglobin subunit beta [Homo sapiens]	6.87797	15999	1	10.1769	0	0	0	0	0	0	3	28.2143	2	10.1926	2	20.1975	6	30.2065
4504351	NP_000510.1	hemoglobin subunit delta [Homo sapiens]	8.2	16056	0	0	0	0	0	0	0	0	13	28.2237	0	0	5	10.1349	15	40.1871
4504465	NP_002136.1	homeobox protein Hox-B2 [Homo sapiens]	4.9	37915	0	0	0	0	0	0	0	0	0	0	0	0	1	10.1798	0	0
4504517	NP_001531.1	heat shock protein beta-1 [Homo sapiens]	5.97007	22783	0	0	3	20.1287	0	0	0	0	9	40.1663	0	0	8	30.1601	4	20.1629
4504811	NP_002221.1	junction plakoglobin [Homo sapiens]	5.7	81745	0	0	0	0	0	0	0	0	3	20.1815	0	0	1	10.1653	1	10.1487
4504919	NP_002264.1	keratin, type II cytoskeletal 8 isoform 2 [Homo sapi	5.4	53705	0	0	0	0	0	0	0	0	0	0	0	0	11	48.237	1	10.1464
4504927	NP_003762.1	keratin, type I cuticular Ha6 [Homo sapiens]	4.8	52248	0	0	0	0	0	0	0	0	2	10.1368	0	0	0	0	0	0
4504981	NP_002296.1	galectin-1 [Homo sapiens]	5.2	14717	0	0	0	0	0	0	0	0	1	10.1779	0	0	0	0	0	0
4505047	NP_002336.1	lumican precursor [Homo sapiens]	6.2	38430	0	0	0	0	0	0	0	0	7	30.2254	0	0	7	30.2176	5	30.2207
4505205	NP_002416.1	stromelysin-2 preproprotein [Homo sapiens]	5.4	54152	0	0	0	0	0	0	0	0	0	0	0	0	1	10.1233	0	0
4505343	NP_002477.1	nuclear cap-binding protein subunit 1 [Homo sapiens]	6	91840	0	0	0	0	0	0	1	10.1036	0	0	0	0	0	0	0	0
4505351	NP_001534.1	bifunctional heparan sulfate N-deacetylase/N-sulfotr	7.8	100868	0	0	0	0	0	0	0	0	0	0	0	0	0	0	1	10.1688
4505505	NP_002536.1	opioid-binding protein/cell adhesion molecule isofor	6.5	38008	0	0	0	0	0	0	0	0	0	0	0	0	0	0	1	10.1734
4505591	NP_002565.1	peroxiredoxin-1 [Homo sapiens]	8.2	22111	0	0	0	0	0	0	0	0	0	0	0	0	1	10.1369	0	0
4505621	NP_002558.1	phosphatidylethanolamine-binding protein 1 prepropro	7.4	21058	0	0	0	0	0	0	0	0	0	0	0	0	2	20.2377	0	0
4506041	NP_002716.1	prolargin precursor [Homo sapiens]	9.6	43811	0	0	0	0	0	0	0	0	0	0	0	0	3	10.1267	1	10.1483
4506243	NP_002810.1	polypyrimidine tract-binding protein 1 isoform a [Ho	9.5	59634	0	0	0	0	0	0	0	0	0	0	0	0	4	10.253	0	0
4506363	NP_002861.1	ras-related protein Rab-13 [Homo sapiens]	9.6	22775	0	0	0	0	0	0	0	0	1	10.1558	0	0	0	0	0	0
4506607	NP_000970.1	60S ribosomal protein L18 [Homo sapiens]	12.2	21635	0	0	0	0	0	0	0	0	0	0	0	0	1	10.1594	0	0
4506661	NP_000963.1	60S ribosomal protein L7a [Homo sapiens]	11.1	29996	0	0	0	0	0	0	0	0	0	0	0	0	1	10.1581	0	0
4506663	NP_000964.1	60S ribosomal protein L8 [Homo sapiens]	11.5	28025	0	0	0	0	0	0	0	0	0	0	0	0	1	10.1671	0	0
4506669	NP_000994.1	60S acidic ribosomal protein P1 isoform 1 [Homo sapi	4	11515	0	0	0	0	0	0	0	0	0	0	0	0	2	10.1654	0	0
4506697	NP_001014.1	40S ribosomal protein S20 isoform 2 [Homo sapiens]	10.4	13374	0	0	0	0	0	0	0	0	1	10.154	0	0	1	10.1275	0	0
4506715	NP_001022.1	40S ribosomal protein S28 [Homo sapiens]	11.1942	7842	0	0	3	10.1388	0	0	0	0	0	0	0	0	0	0	0	0
4506773	NP_002956.1	protein S100-A9 [Homo sapiens]	5.7	13243	0	0	0	0	0	0	0	0	15	10.2136	0	0	22	30.2318	12	20.2238
4506901	NP_003008.1	serine/arginine-rich splicing factor 3 [Homo sapiens	12.1	19330	0	0	0	0	0	0	0	0	0	0	0	0	1	10.1359	0	0
4506975	NP_001037.1	solute carrier family 12 member 2 isoform 1 [Homo sa	5.95768	131447	0	0	4	20.2127	0	0	0	0	0	0	1	10.1656	0	0	0	0
4507021	NP_000333.1	band 3 anion transport protein [Homo sapiens]	4.9	101793	0	0	0	0	0	0	0	0	0	0	0	0	0	0	1	10.1525
4507357	NP_003555.1	transgelin-2 [Homo sapiens]	8.4	22392	0	0	0	0	0	0	0	0	0	0	0	0	3	20.1703	0	0
4507521	NP_001055.1	transketolase [Homo sapiens]	7.5	67878	0	0	0	0	0	0	0	0	0	0	0	0	2	10.1419	1	10.1651
4507553	NP_003266.1	tropomodulin-1 [Homo sapiens]	4.9	40570	0	0	0	0	0	0	0	0	0	0	0	0	1	10.1288	0	0
4507645	NP_000356.1	triosephosphate isomerase isoform 1 [Homo sapiens]	6.5	26670	0	0	0	0	0	0	0	0	0	0	0	0	2	10.1913	0	0
(*) 4507651	NP_003281.1	tropomyosin alpha-4 chain isoform 2 [Homo sapiens]	4.5	28523	0	0	0	0	0	0	0	0	2	20.1668	0	0	0	0	1	10.1618
4507761	NP_003324.1	ubiquitin-60S ribosomal protein L40 precursor [Homo	10.3	14729	0	0	0	0	0	0	0	0	0	0	0	0	4	10.1863	1	18.1821
4507877	NP_003364.1	vinculin isoform VCL [Homo sapiens]	5.7	116723	0	0	0	0	0	0	0	0	2	20.1565	0	0	4	10.1633	2	10.1523
4507953	NP_003397.1	14-3-3 protein zeta/delta [Homo sapiens]	4.6	27746	0	0	0	0	0	0	0	0	0	0	0	0	0	0	1	10.1666
4522023	AAD21786.1	similar to calgizzarin; similar to PID:g3115349 [Homo	8.9	11510	0	0	0	0	0	0	0	0	0	0	0	0	3	10.1369	1	10.1629
4529894	AAD21817.1	HSP70-HOM [Homo sapiens]	5.6726	70406	0	0	2	20.1503	0	0	0	0	1	10.1305	0	0	3	20.1452	1	10.1529
4557305	NP_000025.1	fructose-bisphosphate aldolase A isoform 1 [Homo sap	8	39421	0	0	0	0	0	0	0	0	0	0	0	0	1	10.1817	0	0
4557325	NP_000032.1	apolipoprotein E precursor [Homo sapiens]	5.5	36155	0	0	0	0	0	0	0	0	0	0	0	0	2	20.1464	0	0
4557699	NP_000214.1	keratin, type I cytoskeletal 12 [Homo sapiens]	4.6	53512	0	0	0	0	0	0	0	0	1	26.2022	0	0	0	0	1	10.1616
(°) 4557701	NP_000413.1	keratin, type I cytoskeletal 17 [Homo sapiens]	4.82388	48106	4	20.1633	1	10.1197	0	0	0	0	19	96.2434	0	0	145	100.273	6	48.2221
4557871	NP_001054.1	serotransferrin precursor [Homo sapiens]	6.7	77050	0	0	0	0	0	0	0	0	1	10.1216	0	0	0	0	0	0
(°) 4557888	NP_000215.1	keratin, type I cytoskeletal 18 [Homo sapiens]	5.20957	48058	0	0	2	20.1706	0	0	0	0	0	0	0	0	14	48.2472	0	0
4680721	AAA61217.2	thyroid peroxidase [Homo sapiens]	6.3	102926	0	0	0	0	0	0	0	0	1	10.1381	0	0	0	0	0	0
4704343	BAA77247.1	DLEC1 [Homo sapiens]	5.9	195783	0	0	0	0	0	0	0	0	0	0	0	0	1	10.1256	0	0
4757756	NP_004030.1	annexin A2 isoform 2 [Homo sapiens]	7.76536	38605	0	0	2	20.178	0	0	0	0	0	0	0	0	8	30.1844	5	40.1916
4757810	NP_004037.1	ATP synthase subunit alpha, mitochondrial precursor	9.46142	59751	0	0	1	10.1589	0	0	0	0	0	0	0	0	6	40.1827	1	10.168
4757812	NP_004880.1	ATP synthase subunit f, mitochondrial isoform 2a [Ho	10	10919	0	0	0	0	0	0	0	0	0	0	0	0	1	10.129	0	0
4757840	NP_004040.1	bcl-2-related protein A1 isoform 1 [Homo sapiens]	5.2	20133	0	0	0	0	0	0	0	0	0	0	0	0	2	10.1539	0	0
4758086	NP_004069.1	cysteine and glycine-rich protein 1 isoform 1 [Homo	8.5	20568	0	0	0	0	0	0	0	0	1	10.1855	0	0	1	10.1467	0	0
4808809	AAD29948.1	myosin heavy chain [Homo sapiens]	5.4	223679	0	0	0	0	0	0	0	0	1	10.1876	0	0	2	10.1467	1	10.1473
4826702	NP_004939.1	desmocollin-1 isoform Dsc1b preproprotein [Homo sapi	5.2	93835	0	0	0	0	0	0	0	0	1	10.1499	0	0	0	0	0	0
4826760	NP_004957.1	heterogeneous nuclear ribonucleoprotein F [Homo sapi	5.3	45673	0	0	0	0	0	0	0	0	0	0	0	0	3	10.1931	0	0
4826898	NP_005013.1	profilin-1 [Homo sapiens]	8.4	15055	0	0	0	0	0	0	0	0	1	10.1845	0	0	0	0	1	10.1522
4826998	NP_005057.1	splicing factor, proline- and glutamine-rich [Homo s	9.8	76150	0	0	0	0	0	0	0	0	0	0	0	0	1	10.132	0	0
4884116	CAB43265.1	hypothetical protein [Homo sapiens]	6.6	16066	0	0	0	0	0	0	0	0	0	0	0	0	1	10.1258	0	0
4885165	NP_005204.1	cystatin-A [Homo sapiens]	5.3	11007	0	0	0	0	0	0	0	0	0	0	0	0	1	10.124	0	0
4885373	NP_005316.1	histone H1.1 [Homo sapiens]	11.5	21843	0	0	0	0	0	0	0	0	0	0	0	0	1	10.1433	1	16.1493
4885377	NP_005311.1	histone H1.3 [Homo sapiens]	11.5184	22351	0	0	2	10.1192	0	0	0	0	0	0	1	10.1202	4	10.1295	1	10.112
4885381	NP_005313.1	histone H1.5 [Homo sapiens]	11.4	22581	0	0	0	0	0	0	0	0	0	0	0	0	4	30.1325	0	0
5030431	AAA61281.2	vimentin [Homo sapiens]	4.7	41563	0	0	0	0	0	0	0	0	0	0	0	0	0	0	1	10.1368
5031635	NP_005498.1	cofilin-1 [Homo sapiens]	8.2	18503	0	0	0	0	0	0	0	0	0	0	0	0	1	10.2067	0	0
5031863	NP_005558.1	galectin-3-binding protein precursor [Homo sapiens]	5	65332	0	0	0	0	0	0	0	0	2	10.1074	0	0	0	0	0	0
5031973	NP_005733.1	protein disulfide-isomerase A6 precursor [Homo sapie	4.80614	48122	0	0	1	10.147	0	0	0	0	0	0	0	0	2	20.1427	0	0
5032051	NP_005608.1	40S ribosomal protein S14 [Homo sapiens]	10.5272	16274	0	0	1	10.1208	0	0	0	0	0	0	0	0	2	10.1262	0	0
5174449	NP_006017.1	histone H1x [Homo sapiens]	11.2	22488	0	0	0	0	0	0	0	0	0	0	0	0	0	0	1	10.1054
5174469	NP_006019.1	5-hydroxytryptamine receptor 3B precursor [Homo sapi	5	50292	0	0	0	0	0	0	0	0	1	10.1666	0	0	0	0	0	0
5174735	NP_006079.1	tubulin beta-4B chain [Homo sapiens]	4.6	49832	0	0	0	0	0	0	0	0	0	0	0	0	3	10.1338	0	0
5453541	NP_006399.1	anterior gradient protein 2 homolog precursor [Homo	9.4	19980	0	0	0	0	0	0	0	0	0	0	0	0	3	10.239	0	0
5453595	NP_006358.1	adenylyl cyclase-associated protein 1 [Homo sapiens]	8	51674	0	0	0	0	0	0	0	0	0	0	0	0	1	10.1837	0	0
5453810	NP_006172.1	netrin-3 precursor [Homo sapiens]	8.7	61467	0	0	0	0	0	0	0	0	0	0	0	0	1	10.1449	0	0
5454120	NP_006326.1	mitochondrial import inner membrane translocase subu	7.95847	18025	1	10.13	1	10.1196	0	0	0	0	14	10.1436	0	0	4	10.1335	6	10.1533
5803181	NP_006810.1	stress-induced-phosphoprotein 1 [Homo sapiens]	6.4	62640	0	0	0	0	0	0	0	0	0	0	0	0	0	0	1	10.1131
5901944	NP_008977.1	EMILIN-1 precursor [Homo sapiens]	5	106695	0	0	0	0	0	0	0	0	0	0	0	0	0	0	1	10.2197
5902076	NP_008855.1	serine/arginine-rich splicing factor 1 isoform 1 [Ho	10.6557	27745	0	0	1	10.1058	0	0	0	0	0	0	0	0	0	0	0	0
5911911	CAB55936.1	hypothetical protein [Homo sapiens]	6.03512	40570	1	10.1276	0	0	0	0	0	0	0	0	0	0	0	0	0	0
5921619	AAD56269.1	myosin-reactive immunoglobulin light chain variable re	8.8	11502	0	0	0	0	0	0	0	0	0	0	0	0	1	10.1141	0	0
6005942	NP_009057.1	transitional endoplasmic reticulum ATPase [Homo sapi	5	89322	0	0	0	0	0	0	0	0	0	0	0	0	0	0	1	10.1262
6010129	CAB57268.1	corneodesmosin [Homo sapiens]	8	41566	0	0	0	0	0	0	0	0	1	10.1307	0	0	1	10.1261	0	0
6103359	AAF03563.1	smoothelin-A [Homo sapiens]	10.1	50573	0	0	0	0	0	0	1	10.1215	0	0	0	0	0	0	0	0
6453440	CAB61365.1	hypothetical protein [Homo sapiens]	7.3	22642	0	0	0	0	0	0	0	0	0	0	0	0	1	10.131	0	0
6624922	CAB63942.1	DMBT1/8kb.1 protein [Homo sapiens]	5.04967	259575	0	0	1	10.14	0	0	0	0	0	0	0	0	1	10.1294	0	0
6678467	NP_033473.1	tubulin alpha-4A chain [Mus musculus]	4.8	49925	0	0	0	0	0	0	0	0	0	0	0	0	1	10.1485	0	0
6679439	NP_032933.1	peptidyl-prolyl cis-trans isomerase A [Mus musculus]	8	17972	0	0	0	0	0	0	0	0	0	0	0	0	0	0	1	10.1369
6808030	CAB70745.1	hypothetical protein [Homo sapiens]	5.2	82029	0	0	0	0	0	0	0	0	0	0	0	0	0	0	1	10.1499
6856406	AAF29901.1	syntaphilin [Homo sapiens]	5.57102	57991	0	0	1	10.1298	0	0	0	0	0	0	0	0	0	0	0	0
6912238	NP_036226.1	peroxiredoxin-5, mitochondrial isoform a precursor [	8.7	22027	0	0	0	0	0	0	0	0	0	0	0	0	2	20.16	0	0
6912338	NP_036276.1	dynein intermediate chain 1, axonemal [Homo sapiens]	6.41163	79283	1	10.1587	0	0	0	0	0	0	0	0	0	0	0	0	0	0
7019327	NP_037498.1	anaphase-promoting complex subunit 2 [Homo sapiens]	5	93828	0	0	0	0	0	0	0	0	1	10.1274	0	0	0	0	0	0
7019915	BAA90923.1	unnamed protein product [Homo sapiens]	7.8	37436	0	0	0	0	0	0	0	0	1	10.1243	0	0	0	0	0	0
7020143	BAA91010.1	unnamed protein product [Homo sapiens]	5.46272	44929	1	10.1551	0	0	0	0	0	0	0	0	0	0	0	0	0	0
7020238	BAA91045.1	unnamed protein product [Homo sapiens]	5.99325	29381	0	0	1	10.1726	0	0	0	0	0	0	0	0	0	0	0	0
7020377	BAA91103.1	unnamed protein product [Homo sapiens]	5.2	31295	0	0	0	0	0	0	0	0	0	0	0	0	1	10.1247	0	0
7161771	CAB76830.1	type II hair keratin 5 [Homo sapiens]	6.2	55716	0	0	0	0	0	0	0	0	7	30.269	0	0	0	0	0	0
7239696	AAC18423.2	myosin light chain kinase [Homo sapiens]	5.8	210774	0	0	0	0	0	0	0	0	1	10.1148	0	0	0	0	0	0
7329074	AAF59902.1	AF177941_1 collagen type V alpha 3 chain [Homo sapiens]	6.4	172051	0	0	0	0	0	0	0	0	0	0	0	0	0	14.1501	0	0
7513163		JE0352 mucin MUC5B, tracheobronchial - human	5.32696	141892	0	0	2	10.115	0	0	0	0	0	0	0	0	0	0	0	0
7594734	BAA94608.1	keratin 19 [Homo sapiens]	4.77933	11794	0	0	6	10.161	0	0	0	0	8	20.1696	0	0	61	40.1803	2	20.1588
7657180	NP_055283.1	homeobox protein VENTX [Homo sapiens]	10	27553	0	0	0	0	0	0	0	0	0	0	0	0	0	0	1	10.1327
7661704	NP_054776.1	mimecan preproprotein [Homo sapiens]	5.3	33923	0	0	0	0	0	0	0	0	1	10.1577	0	0	0	0	1	10.1832
7661916	NP_055528.1	lysosomal-associated transmembrane protein 4A [Homo	6.1	26802	0	0	0	0	0	0	0	0	2	10.2103	0	0	0	0	0	0
7661946	NP_054721.1	inhibitor of nuclear factor kappa-B kinase subunit e	7.65908	80463	0	0	1	10.1331	0	0	0	0	0	0	0	0	0	0	0	0
7669492	NP_002037.2	glyceraldehyde-3-phosphate dehydrogenase [Homo sapie	8.67774	36054	3	20.1482	1	10.1178	0	0	0	0	14	30.2014	0	0	12	20.157	3	20.1549
7669548	NP_001050.1	neuromedin-K receptor [Homo sapiens]	9.5	52203	0	0	0	0	0	0	0	0	1	10.1044	0	0	0	0	0	0
7706635	NP_057274.1	cornulin [Homo sapiens]	5.7	53534	0	0	0	0	0	0	0	0	0	0	0	0	0	0	1	10.194
7959283	BAA96035.1	KIAA1511 protein [Homo sapiens]	7.7	137836	0	0	0	0	0	0	0	0	1	10.1457	0	0	0	0	0	0
8518188	CAB94391.1	KIAA1199 hypothetical protein [Homo sapiens]	8.5	90697	0	0	0	0	0	0	0	0	0	0	0	0	1	10.1597	0	0
8809896	AAF79979.1	immunoglobulin heavy chain variable region [Homo sapie	9.5	14087	0	0	0	0	0	0	0	0	0	0	0	0	1	10.1275	0	0
8815561	AAB19602.2	retinoic acid receptor alpha [Homo sapiens]	7.6	45995	0	0	0	0	0	0	0	0	0	0	0	0	1	10.111	0	0
8922281	NP_060494.1	protein N-terminal glutamine amidohydrolase [Homo sa	5.4	23681	0	0	0	0	0	0	0	0	0	0	0	0	1	10.1487	0	0
8922631	NP_060669.1	exonuclease 3'-5' domain-containing protein 2 isofor	8.2	56346	0	0	0	0	0	0	0	0	0	0	0	0	1	10.1276	0	0
8980667	AAF82265.1	AF229067_1 PADI-H protein [Homo sapiens]	6.57462	22751	0	0	1	10.1108	0	0	0	0	1	10.138	0	0	3	10.1326	1	10.1223
9280816	AAC51654.2	myosin VI [Homo sapiens]	8.6	146048	0	0	0	0	0	0	0	0	0	0	0	0	0	0	1	10.1336
9739163	AAF97931.1	AF274874_1 keratin 5 [Homo sapiens]	8.15223	62462	1	10.1175	11	20.1726	7	10.1645	2	10.135	2	10.1498	4	10.1669	14	30.166	4	20.1694
9837294	AAG00517.1	AF285107_1 septin 3 isoform A [Homo sapiens]	6.8	39346	0	0	0	0	0	0	0	0	0	0	0	0	1	10.1089	0	0
9966849	NP_065108.1	probable fructose-2,6-bisphosphatase TIGAR [Homo sap	7.6	30063	0	0	0	0	0	0	0	0	0	0	0	0	1	10.1345	0	0
9968368	CAC06648.1	immunoglobulin heavy chain variable region [Homo sapi	9.2	13059	0	0	0	0	1	10.1396	0	0	1	10.1405	0	0	0	0	0	0
10337581	NP_002270.1	keratin, type I cuticular Ha3-II [Homo sapiens]	4.7	46214	0	0	0	0	0	0	0	0	11	50.2036	0	0	0	0	0	0
10434224	BAB14178.1	unnamed protein product [Homo sapiens]	6.98158	25215	1	10.1012	0	0	0	0	0	0	0	0	0	0	0	0	0	0
10434606	BAB14313.1	unnamed protein product [Homo sapiens]	8.2	93257	0	0	0	0	0	0	0	0	0	0	0	0	0	0	1	10.1218
10434623	BAB14321.1	unnamed protein product [Homo sapiens]	6	88630	0	0	0	0	0	0	0	0	0	0	0	0	1	10.1529	0	0
10434992	BAB14450.1	unnamed protein product [Homo sapiens]	6	96078	0	0	0	0	0	0	0	0	1	10.1702	0	0	0	0	0	0
10435021	BAB14459.1	unnamed protein product [Homo sapiens]	4.6	47161	0	0	0	0	0	0	0	0	0	0	0	0	1	10.1623	0	0
10436240	BAB14767.1	unnamed protein product [Homo sapiens]	8.5	27547	0	0	0	0	0	0	0	0	0	0	0	0	1	10.1422	0	0
10438002	BAB15143.1	unnamed protein product [Homo sapiens]	7.1	29440	0	0	0	0	0	0	0	0	0	0	0	0	1	10.1268	0	0
10439477	BAB15504.1	unnamed protein product [Homo sapiens]	4.9	23546	0	0	0	0	0	0	0	0	0	0	0	0	0	0	1	10.1146
10439752	BAB15560.1	unnamed protein product [Homo sapiens]	8.8	34727	0	0	0	0	0	0	0	0	1	10.1448	0	0	0	0	0	0
10947139	NP_000036.2	arginase-1 isoform 2 [Homo sapiens]	6.8	34736	0	0	0	0	0	0	0	0	2	20.1538	0	0	0	0	0	0
11602963	CAC18534.1	heparan sulfate proteoglycan perlecan [Homo sapiens]	6	466599	0	0	0	0	0	0	0	0	2	20.1522	0	0	1	10.1846	3	30.1845
11907599	AAG41236.1	AF208291_1 protein kinase HIPK2 [Homo sapiens]	8.41253	130941	0	0	1	10.1379	0	0	0	0	0	0	0	0	0	0	0	0
(°) 11935049	AAG41947.1	AF304164_1 keratin 1 [Homo sapiens]	8.26449	66067	137	150.226	9	20.1807	5	40.1729	25	100.182	667	326.301	0	0	121	176.24	312	228.301
12002216	AAG43242.1	enamelin [Homo sapiens]	6.5	128745	0	0	0	0	0	0	0	0	0	0	0	0	1	10.1354	0	0
12052884	CAB66615.1	hypothetical protein [Homo sapiens]	5.3	64128	0	0	0	0	0	0	0	0	0	0	0	0	1	10.1115	0	0
12053197	CAB66780.1	hypothetical protein [Homo sapiens]	9.63894	87108	0	0	1	10.1048	0	0	0	0	0	0	0	0	0	0	0	0
12053207	CAB66785.1	hypothetical protein [Homo sapiens]	5.7	51622	0	0	0	0	0	0	0	0	0	0	0	0	1	10.1806	0	0
12054072	CAC20454.1	immunoglobulin heavy chain constant region gamma 1 [	8.2	36153	0	0	0	0	0	0	0	0	0	0	0	0	4	10.1405	0	0
12275891	AAG50180.1	AF230401_1 tripartite motif protein TRIM19 alpha [Homo	5.82983	97517	0	0	1	10.1737	0	0	0	0	0	0	0	0	0	0	0	0
12652869	AAH00189.1	Olfactomedin 1 [Homo sapiens]	8.8	18683	0	0	0	0	0	0	0	0	1	10.1072	0	0	0	0	0	0
12654215	AAH00926.1	AHNAK protein [Homo sapiens]	5	16191	0	0	0	0	0	0	0	0	1	10.1353	0	0	0	0	1	10.1617
(*) 12667788	NP_002464.1	myosin-9 [Homo sapiens]	5.3762	226532	0	0	1	10.1533	0	0	0	0	3	20.1995	0	0	0	0	2	24.19
12697951	BAB21794.1	KIAA1703 protein [Homo sapiens]	5.20882	126980	0	0	1	10.1252	0	0	0	0	0	0	0	0	0	0	0	0
12751497	NP_075568.1	UPF0488 protein C8orf33 [Homo sapiens]	10.4079	24993	0	0	1	10.1383	0	0	0	0	0	0	0	0	0	0	0	0
(°) 12803709	AAH02690.1	Keratin 14 [Homo sapiens]	4.9435	51652	7	40.1632	1	18.1524	0	0	2	10.1387	74	98.2751	0	0	187	106.326	19	64.2624
(*) 13124879	NP_002465.1	myosin-11 isoform SM1A [Homo sapiens]	5.3	227339	0	0	0	0	0	0	0	0	11	88.2606	0	0	0	0	3	38.265
13236528	NP_077277.1	fukutin-related protein [Homo sapiens]	7.13442	54568	0	0	1	10.1292	0	0	0	0	0	0	0	0	0	0	0	0
13325114	AAH04370.1	Aldehyde dehydrogenase 3 family, memberA1 [Homo sapie	6.1	50380	0	0	0	0	0	0	0	0	0	0	0	0	4	20.1994	1	10.1501
13385872	NP_080650.1	interleukin enhancer-binding factor 2 [Mus musculus	5	43063	0	0	0	0	0	0	0	0	0	0	0	0	1	10.1717	0	0
13492060	AAK28066.1	AF319479_1 truncated beta-globin [Homo sapiens]	9.5	6543	0	0	0	0	0	0	0	0	0	0	0	0	1	10.1665	0	0
13540563	NP_110414.1	complement factor H-related protein 5 precursor [Ho	6.7	64420	0	0	0	0	0	0	0	0	0	0	0	0	1	10.1328	0	0
13548675	BAB40803.1	epiplakin 1 [Homo sapiens]	5.3	553091	0	0	0	0	0	0	0	0	0	0	0	0	1	10.1335	0	0
13603394	AAA52056.2	type VI collagen alpha 2 chain precursor [Homo sapien	5.7	108574	0	0	0	0	0	0	0	0	0	0	0	0	4	30.1756	0	0
13603895	AAK31985.1	AF285606_1 tudor domain containing protein 1 [Homo sap	5	86764	0	0	0	0	0	0	0	0	0	0	0	0	0	0	1	10.1402
13994190	NP_114072.1	frizzled-8 precursor [Homo sapiens]	8.1	73301	0	0	0	0	0	0	0	0	0	0	0	0	1	10.1475	0	0
14042214	BAB55154.1	unnamed protein product [Homo sapiens]	8.3	88295	0	0	0	0	0	0	0	0	0	0	0	0	1	10.1445	0	0
14149771	NP_115494.1	WD repeat-containing protein 54 [Homo sapiens]	5.8	35892	0	0	0	0	0	0	0	0	0	0	0	0	0	0	1	10.1313
14149793	NP_115510.1	glutamine-rich protein 2 [Homo sapiens]	6.3	180826	0	0	0	0	0	0	0	0	1	10.1084	0	0	0	0	0	0
14389309	NP_116093.1	tubulin alpha-1C chain [Homo sapiens]	4.82868	49896	0	0	3	20.2132	0	0	0	0	1	10.1992	0	0	18	58.2141	1	10.1672
14585879	AAK67641.1	ribosomal protein L15 [Homo sapiens]	12.2831	24500	1	10.166	0	0	0	0	0	0	0	0	0	0	0	0	0	0
14595132	BAB61868.1	Raichu404X [Homo sapiens]	6.5	85016	0	0	0	0	0	0	0	0	0	0	0	0	1	10.1485	0	0
15718687	NP_000996.2	40S ribosomal protein S3 [Homo sapiens]	10.1	26689	0	0	0	0	0	0	0	0	0	0	0	0	2	20.1414	0	0
15809016	NP_291024.1	myosin regulatory light chain 12B [Homo sapiens]	4.5	19780	0	0	0	0	0	0	0	0	0	0	0	0	1	10.1565	0	0
15866734	CAC86914.1	fibronectin [Homo sapiens]	7.1	38430	0	0	0	0	0	0	0	0	1	10.1141	0	0	0	0	1	10.1417
15866738	CAC86915.1	fibronectin [Homo sapiens]	6.3	35591	0	0	0	0	0	0	0	0	2	20.1675	0	0	1	10.1923	0	0
16076416	CAC94433.1	immunoglobulin heavy chain variable region [Homo sap	5	9290	0	0	0	0	0	0	0	0	0	0	0	0	1	10.1558	0	0
16507237	NP_005338.1	78 kDa glucose-regulated protein precursor [Homo sa	4.92065	72333	1	10.1149	1	10.1957	0	0	0	0	0	0	0	0	7	28.2239	0	0
16554196	BAB71684.1	unnamed protein product [Homo sapiens]	9.5	25881	0	0	0	0	0	0	0	0	1	10.1215	0	0	0	0	0	0
16751921	NP_444513.1	dermcidin preproprotein [Homo sapiens]	6.12057	11285	3	10.1734	1	10.1552	0	0	0	0	4	10.1597	0	0	2	10.1562	3	10.161
17149842	NP_004461.2	peptidyl-prolyl cis-trans isomerase FKBP2 precursor	9.5	15650	0	0	0	0	0	0	0	0	0	0	0	0	1	10.1511	0	0
17998551	NP_536722.1	serpin B12 [Homo sapiens]	5.3	46277	0	0	0	0	0	0	0	0	1	10.1636	0	0	0	0	1	10.1447
18201905	NP_000166.2	glucose-6-phosphate isomerase isoform 2 [Homo sapie	8.4	63148	0	0	0	0	0	0	0	0	0	0	0	0	1	10.1711	0	0
18565270	BAB84587.1	Lib [Homo sapiens]	6.2	64397	0	0	0	0	0	0	0	0	1	10.1443	0	0	0	0	0	0
18676999	BAB85072.1	unnamed protein product [Homo sapiens]	5.6	52954	0	0	0	0	0	0	0	0	0	0	0	0	1	10.1517	0	0
18916882	BAB85567.1	KIAA1981 protein [Homo sapiens]	4.6	92273	0	0	0	0	1	10.1446	0	0	0	0	0	0	0	0	0	0
18999435	AAH24292.1	Keratin 5 [Homo sapiens]	7.77123	62379	0	0	3	10.1367	1	10.1346	0	0	1	10.141	1	10.1127	4	10.1317	2	10.1375
19584374	CAD28481.1	hypothetical protein [Homo sapiens]	7.8	34114	0	0	0	0	0	0	0	0	0	0	0	0	1	10.1558	0	0
19743803	NP_006320.2	fibulin-5 precursor [Homo sapiens]	4.4	50181	0	0	0	0	0	0	0	0	0	0	0	0	3	10.1373	2	10.1508
19913410	NP_059447.2	major vault protein [Homo sapiens]	5.2	99327	0	0	0	0	0	0	0	0	0	0	0	0	1	10.1764	1	10.1025
19920317	NP_006816.2	cytoskeleton-associated protein 4 [Homo sapiens]	5.56568	66023	0	0	1	10.149	0	0	0	0	0	0	0	0	0	0	0	0
19923844	NP_079001.2	coiled-coil domain-containing protein 82 [Homo sapi	4.8	64003	0	0	0	0	0	0	0	0	1	10.1513	0	0	0	0	0	0
20149498	NP_000137.2	ferritin light chain [Homo sapiens]	5.4	20021	0	0	0	0	0	0	0	0	0	0	0	0	1	10.1308	0	0
20151073	1KV3	A Chain A, Human Tissue Transglutaminase In Gdp Bound Form	5	77258	0	0	0	0	0	0	0	0	0	0	0	0	2	20.1233	0	0
20521770	BAA86437.2	KIAA1123 protein [Homo sapiens]	6.6	189526	0	0	0	0	1	10.1356	0	0	0	0	0	0	0	0	0	0
21245124	NP_640336.1	adenosine deaminase domain-containing protein 1 iso	9.3	64412	0	0	0	0	0	0	0	0	0	0	0	0	1	10.1268	0	0
21361181	NP_000692.2	sodium/potassium-transporting ATPase subunit alpha-	5.20744	112896	0	0	2	10.1498	0	0	0	0	0	0	0	0	0	0	0	0
21361322	NP_006078.2	tubulin beta-4A chain [Homo sapiens]	4.6	49586	0	0	0	0	0	0	0	0	0	0	0	0	1	10.1421	0	0
21389427	NP_653219.1	GA-binding protein subunit beta-2 [Homo sapiens]	5	48650	0	0	0	0	0	0	0	0	1	10.1524	0	0	0	0	0	0
21536286	NP_001814.2	creatine kinase B-type [Homo sapiens]	5.2	42645	0	0	0	0	0	0	0	0	1	10.1774	0	0	0	0	0	0
21634447	AAM69364.1	AF275321_1 glycosylated 38 kDa sperm protein C-7/8 pre	5.3	38991	0	0	0	0	0	0	0	0	0	0	0	0	1	10.134	0	0
21669331	BAC01690.1	immunoglobulin kappa light chain VLJ region [Homo sa	7.61838	28868	2	10.128	1	10.1308	0	0	0	0	1	10.1471	0	0	0	0	1	10.1451
21669337	BAC01693.1	immunoglobulin kappa light chain VLJ region [Homo sa	6.17002	28727	0	0	1	10.1307	0	0	0	0	4	20.2003	0	0	8	28.2513	4	10.1889
21669631	BAC01840.1	immunoglobulin lambda light chain VLJ region [Homo s	7	27875	0	0	0	0	0	0	0	0	0	0	0	0	2	10.1309	1	10.1209
21732502	CAD38607.1	hypothetical protein [Homo sapiens]	4.6	165596	0	0	0	0	0	0	0	0	1	10.1789	0	0	0	0	0	0
21748626	BAC03450.1	FLJ00390 protein [Homo sapiens]	6.2	35037	0	0	0	0	0	0	0	0	0	0	0	0	2	10.1333	0	0
21750618	BAC03807.1	unnamed protein product [Homo sapiens]	9.3	20145	0	0	0	0	0	0	0	0	1	10.1179	0	0	0	0	0	0
21755689	BAC04736.1	unnamed protein product [Homo sapiens]	5.2	52402	0	0	0	0	0	0	0	0	0	0	0	0	3	10.1396	0	0
21756182	BAC04831.1	unnamed protein product [Homo sapiens]	5.5	89388	0	0	0	0	0	0	0	0	0	0	0	0	1	10.1411	0	0
21757045	BAC05002.1	unnamed protein product [Homo sapiens]	4.83701	52439	1	10.1575	5	40.1544	0	0	0	0	16	60.1917	1	10.1399	45	80.2229	24	70.2239
21757708	BAC05178.1	unnamed protein product [Homo sapiens]	6	28652	0	0	0	0	0	0	0	0	0	0	0	0	1	10.1077	0	0
21907904	BAC05682.1	Cog4S [Homo sapiens]	5	38258	0	0	0	0	0	0	0	0	1	10.1145	0	0	0	0	0	0
21928741	BAC05957.1	seven transmembrane helix receptor [Homo sapiens]	6.85458	35057	0	0	1	10.1312	0	0	0	0	0	0	0	0	0	0	0	0
22749187	NP_689785.1	adenylate kinase 8 [Homo sapiens]	5.7322	54926	0	0	1	10.1589	1	10.15	0	0	1	10.1302	0	0	0	0	0	0
22760231	BAC11114.1	unnamed protein product [Homo sapiens]	6.06887	53225	0	0	4	10.1409	0	0	0	0	1	10.1287	0	0	1	10.1207	2	20.1597
22760338	BAC11157.1	unnamed protein product [Homo sapiens]	6.6	98815	0	0	0	0	0	0	0	0	0	0	0	0	1	10.1257	0	0
22760783	BAC11332.1	unnamed protein product [Homo sapiens]	4.2	57790	0	0	0	0	0	0	0	0	0	0	0	0	1	10.1164	0	0
22760848	BAC11357.1	unnamed protein product [Homo sapiens]	8.6	45037	0	0	0	0	0	0	0	0	0	0	0	0	0	0	1	10.1631
22761674	BAC11651.1	unnamed protein product [Homo sapiens]	10.5	42266	0	0	0	0	0	0	0	0	0	0	0	0	6	60.1554	0	0
23111005	NP_002395.1	microfibril-associated glycoprotein 4 isoform 2 pre	5.3	28649	0	0	0	0	0	0	0	0	0	0	0	0	4	10.1224	1	10.1563
(†) 23345100	AAN17733.1	extracellular matrix protein periostin-bm [Homo sapie	7.5	87383	0	0	0	0	0	0	0	0	0	0	0	0	2	10.1408	0	0
23397464	NP_694944.1	gap junction beta-4 protein [Homo sapiens]	8	30420	0	0	0	0	0	0	0	0	1	10.1049	0	0	0	0	0	0
23506465	AAN37810.1	mutant desmin [Homo sapiens]	5.1	53564	0	0	0	0	0	0	0	0	1	10.1587	0	0	0	0	0	0
24307907	NP_006207.1	glia-derived nexin isoform a precursor [Homo sapien	9.7	44003	0	0	0	0	0	0	0	0	2	20.1777	0	0	0	0	0	0
24307991	NP_055904.1	cullin-9 [Homo sapiens]	5.19248	281228	1	10.1309	0	0	0	0	0	0	0	0	0	0	0	0	0	0
(°) 24430192	NP_005548.2	keratin, type I cytoskeletal 16 [Homo sapiens]	4.83733	51268	3	10.2187	0	0	0	0	1	10.1202	67	50.263	0	0	54	40.2783	13	30.2637
24899200	BAC23114.1	KIAA2018 protein [Homo sapiens]	6.8	181440	0	0	0	0	0	0	0	0	1	10.1374	0	0	0	0	0	0
26892090	AAN84548.1	beta globin chain variant [Homo sapiens]	8.2	15998	0	0	0	0	0	0	0	0	1	10.1055	0	0	0	0	0	0
27436946	NP_733821.1	prelamin-A/C isoform 1 precursor [Homo sapiens]	6.58798	74140	0	0	2	10.1916	0	0	0	0	0	0	0	0	1	10.2884	0	0
27529748	BAA76788.2	KIAA0944 protein [Homo sapiens]	5.6	461772	0	0	0	0	0	0	0	0	0	0	0	0	0	0	1	10.1527
27529871	BAA92633.2	KIAA1395 protein [Homo sapiens]	6.3	230100	0	0	0	0	0	0	0	0	0	0	0	0	0	0	1	10.132
27597061	NP_056070.1	E3 ubiquitin-protein ligase UBR2 isoform 1 [Homo sa	5.8	200538	0	0	0	0	0	0	0	0	0	0	0	0	0	0	2	10.153
27597169	BAC55116.1	FGA [Homo sapiens]	8.7	7044	0	0	0	0	0	0	0	0	2	10.1548	0	0	1	10.1339	2	10.1618
(°) 28173564	NP_778238.1	keratin, type II cytoskeletal 73 [Homo sapiens]	7	58924	0	0	0	0	0	0	1	10.1681	4	18.1923	0	0	2	10.1898	14	28.1912
28195394	NP_778235.1	histone H2A type 2-B [Homo sapiens]	11.3471	13996	4	10.1988	8	20.1997	0	0	0	0	12	20.2314	0	0	34	28.2542	17	20.2489
28207927	CAD62617.1	unnamed protein product [Homo sapiens]	12.3	17523	0	0	0	0	0	0	0	0	1	10.1324	0	0	0	0	1	10.1253
28372503	NP_542785.1	keratin, type II cytoskeletal 72 isoform 1 [Homo sa	6.5	55878	0	0	0	0	0	0	0	0	1	10.1491	0	0	0	0	2	10.1663
28557150	BAC57496.1	hornerin [Homo sapiens]	9.8	48597	0	0	0	0	0	0	0	0	3	10.1491	0	0	0	0	0	0
28557777	NP_787120.1	immunoglobulin-like domain-containing receptor 1 is	8.4	57775	0	0	0	0	0	0	0	0	0	0	0	0	1	10.1667	0	0
28839785	AAH47873.1	Leucine rich repeat containing 48 [Homo sapiens]	4.5	61085	0	0	0	0	0	0	0	0	0	0	0	0	0	0	1	10.1495
28933438	AAO60072.1	fibrocystin L [Homo sapiens]	5.7	465746	0	0	0	0	0	0	0	0	1	10.1365	0	0	0	0	0	0
29421166	BAA20760.2	KIAA0300 [Homo sapiens]	7.1	302460	0	0	0	0	0	0	0	0	0	0	0	0	1	10.1762	0	0
29421198	BAA96024.2	KIAA1500 protein [Homo sapiens]	4.9	250056	0	0	0	0	0	0	0	0	0	0	0	0	0	0	1	10.1329
29568111	NP_006088.2	myosin regulatory light polypeptide 9 isoform a [Ho	4.6	19828	0	0	0	0	0	0	0	0	1	10.1434	0	0	0	0	1	10.1012
30425380	NP_848551.1	uncharacterized protein C20orf85 [Homo sapiens]	8.6	15720	0	0	0	0	0	0	0	0	0	0	0	0	1	10.1101	0	0
30908443	AAO34701.1	CUB and sushi multiple domains 2 [Homo sapiens]	5.7	380037	0	0	0	0	0	0	0	0	0	0	0	0	1	10.1587	0	0
(°) 31074631	CAD91892.1	keratin 1b [Homo sapiens]	5.64472	61802	13	18.2404	2	18.1858	0	0	2	18.2041	27	32.2384	0	0	9	18.2416	21	20.2381
31874660	CAD98065.1	hypothetical protein [Homo sapiens]	10.8	59847	0	0	0	0	0	0	0	0	0	0	0	0	2	20.1912	0	0
33286418	NP_002645.3	pyruvate kinase isozymes M1/M2 isoform a [Homo sapi	7.72765	57938	0	0	1	10.1698	0	0	0	0	3	20.2106	0	0	22	50.2273	3	20.1801
33354281	NP_877499.1	sodium-dependent neutral amino acid transporter B(0	4.9	81837	0	0	0	0	0	0	0	0	0	0	0	0	0	12.1502	0	0
33383235	NP_060988.3	protein MCM10 homolog isoform 2 [Homo sapiens]	8.9	98084	0	0	0	0	0	0	0	0	0	0	0	0	0	0	1	10.1391
33620739	NP_034990.1	myosin light polypeptide 6 [Mus musculus]	4.30552	16962	0	0	1	10.1579	0	0	0	0	1	10.1629	0	0	1	10.1376	1	10.1564
34327980	BAB13397.2	KIAA1571 protein [Homo sapiens]	5.9	200910	0	0	0	0	0	0	0	0	0	0	0	0	1	10.1288	0	0
34328020	BAB13390.3	KIAA1564 protein [Homo sapiens]	6.5	275114	0	0	0	0	0	0	0	0	1	10.1136	0	0	0	0	0	0
34419635	NP_002146.2	heat shock 70 kDa protein 6 [Homo sapiens]	5.8	71029	0	0	0	0	0	0	0	0	0	0	0	0	5	20.1979	0	0
(°) 34526448	BAC85240.1	unnamed protein product [Homo sapiens]	5.22164	53026	1	10.1358	0	0	0	0	0	0	5	26.1647	0	0	3	16.1362	6	24.1307
34526511	BAC85133.1	FLJ00283 protein [Homo sapiens]	8.2	51779	0	0	0	0	0	0	0	0	1	10.1039	0	0	0	0	0	0
34740329	NP_919223.1	heterogeneous nuclear ribonucleoprotein A3 [Homo sa	9.25837	39596	0	0	1	10.1201	1	10.1095	0	0	0	0	0	0	0	0	0	0
37181562	AAQ88592.1	GRTR3118 [Homo sapiens]	8.1816	13435	0	0	1	10.1017	0	0	0	0	0	0	0	0	0	0	0	0
40254482	NP_004029.2	alpha-amylase 1 precursor [Homo sapiens]	6.5	57768	0	0	0	0	0	0	0	0	0	0	0	0	0	0	1	10.1658
40316937	NP_001131.3	arachidonate 15-lipoxygenase [Homo sapiens]	6.1	74805	0	0	0	0	0	0	0	0	0	0	0	0	4	30.1832	0	0
40674605	AAH64998.1	CAPNS1 protein [Homo sapiens]	4.8	28230	0	0	0	0	0	0	0	0	0	0	0	0	1	10.1688	0	0
40788015	NP_067032.3	NLR family CARD domain-containing protein 4 [Homo s	6.3	116159	0	0	0	0	0	0	0	0	0	0	0	0	1	10.1049	0	0
40807482	NP_149974.2	BPI fold-containing family B member 1 precursor [Ho	6.83118	52442	0	0	3	10.1588	0	0	0	0	0	0	4	10.1414	1	10.1452	0	0
42734430	NP_036364.2	polymerase I and transcript release factor [Homo sa	5.4	43477	0	0	0	0	0	0	0	0	1	10.121	0	0	0	0	0	0
44890059	NP_005538.2	involucrin [Homo sapiens]	4.5	68479	0	0	0	0	0	0	0	0	0	0	0	0	1	10.1425	0	0
47132620	NP_000414.2	keratin, type II cytoskeletal 2 epidermal [Homo sap	8.03399	65433	1	10.1454	0	0	0	0	0	0	5	10.2444	0	0	1	10.2573	5	10.2551
47519616	NP_998839.1	tropomyosin beta chain isoform 2 [Homo sapiens]	4.5	32991	0	0	0	0	0	0	0	0	1	10.1388	0	0	0	0	0	0
48255905	NP_003177.2	transgelin [Homo sapiens]	9.2447	22612	2	20.1252	1	10.1223	0	0	0	0	12	50.1719	0	0	0	0	2	10.1486
48375176	NP_001001547.1	platelet glycoprotein 4 [Homo sapiens]	7.9	53054	0	0	0	0	0	0	0	0	1	10.1049	0	0	0	0	0	0
50363217	NP_000286.3	alpha-1-antitrypsin precursor [Homo sapiens]	5.2728	46737	1	10.1186	0	0	0	0	0	0	1	10.1441	0	0	0	0	1	10.1407
50592988	NP_003357.2	cytochrome b-c1 complex subunit 2, mitochondrial pr	8.9	48444	0	0	0	0	0	0	0	0	0	0	0	0	1	10.1453	0	0
50592996	NP_006077.2	tubulin beta-3 chain isoform 1 [Homo sapiens]	4.7	50433	0	0	0	0	0	0	0	0	0	0	0	0	0	0	1	10.1664
50658063	NP_001002800.1	structural maintenance of chromosomes protein 4	6.4	147182	0	0	0	0	0	0	0	0	1	10.1278	0	0	0	0	0	0
50845416	NP_001002838.1	serine/threonine-protein kinase WNK3 isoform 2 [	5.4	191789	0	0	0	0	0	0	0	0	0	0	0	0	1	10.1442	0	0
50949416	CAH10633.1	hypothetical protein [Homo sapiens]	8.4	11606	0	0	0	0	0	0	0	0	1	10.1266	0	0	0	0	0	0
51094687	EAL23937.1	similar to vasoactive intestinal peptide receptor 2 [	9.88386	24188	0	0	1	10.1782	0	0	0	0	0	0	0	0	0	0	0	0
51094889	EAL24134.1	protein phosphatase 1, regulatory (inhibitor) subunit	5.2	148202	0	0	0	0	0	0	0	0	1	10.1563	0	0	0	0	0	0
51094942	EAL24187.1	similar to Piccolo protein (Aczonin) [Homo sapiens]	10.4	51012	0	0	0	0	0	0	0	0	0	0	0	0	1	10.1101	0	0
51095030	EAL24274.1	similar to MGC76216 protein [Homo sapiens]	7.95281	52148	0	0	1	10.1132	0	0	0	0	0	0	0	0	0	0	0	0
52218858	NP_001004485.1	olfactory receptor 13F1 [Homo sapiens]	8.6	35647	0	0	0	0	0	0	0	0	1	10.1535	0	0	0	0	0	0
52545922	CAH56169.1	hypothetical protein [Homo sapiens]	4.7	77455	0	0	0	0	0	0	0	0	0	0	0	0	1	10.1284	0	0
52545928	CAH56139.1	hypothetical protein [Homo sapiens]	5.3	133182	0	0	0	0	0	0	0	0	0	0	0	0	2	10.1949	2	10.147
52627158	NP_001005278.1	olfactory receptor 6N2 [Homo sapiens]	8.9	35693	0	0	0	0	0	0	0	0	0	0	0	0	0	0	1	10.1311
53729344	NP_001005337.1	plakophilin-1 isoform 1a [Homo sapiens]	9.1	80497	0	0	0	0	0	0	0	0	1	10.1652	0	0	0	0	0	0
54781321	AAV40811.1	immunoglobulin lambda light chain variable region VL6	5.4	15372	0	0	0	0	0	0	0	0	0	0	0	0	1	10.1253	0	0
55743096	NP_066933.1	collagen alpha-1(XIV) chain precursor [Homo sapiens	5	193515	0	0	0	0	0	0	0	0	2	10.1832	0	0	0	0	0	0
55749932	NP_001918.3	desmin [Homo sapiens]	5.07488	53536	3	20.1406	6	20.1768	0	0	0	0	10	80.2242	2	20.1446	4	10.1859	6	50.2169
55962120	CAI13278.1	family with sequence similarity 22, member F [Homo s	5.5	37784	0	0	0	0	0	0	0	0	1	10.148	0	0	0	0	0	0
56699409	NP_002130.2	RNA-binding motif protein, X chromosome isoform 1 [	10.3	42333	0	0	0	0	0	0	0	0	0	0	0	0	1	10.1303	0	0
57208784	CAI42420.1	novel protein similar to chondroitin sulfate GalNAcT	6.2	11211	0	0	0	0	0	0	1	10.1025	0	0	0	0	0	0	0	0
60097902	NP_002007.1	filaggrin [Homo sapiens]	9.5	435167	0	0	0	0	0	0	0	0	1	10.1415	0	0	0	0	0	0
61966777	NP_001013683.1	V-set and immunoglobulin domain-containing prote	6.8	43892	0	0	0	0	1	10.1552	0	0	7	10.2143	0	0	0	0	1	10.1371
62088360	BAD92627.1	fibroblast growth factor 11 variant [Homo sapiens]	12.1	36430	0	0	0	0	0	0	0	0	1	10.1309	0	0	0	0	0	0
62088730	BAD92812.1	glucose phosphate isomerase variant [Homo sapiens]	9.2	55687	0	0	0	0	0	0	0	0	0	0	0	0	2	10.1786	0	0
62122917	NP_001014364.1	filaggrin-2 [Homo sapiens]	8.1	248072	0	0	0	0	0	0	0	0	1	10.1264	0	0	0	0	0	0
62420916	AAX82177.1	actin-like protein [Homo sapiens]	7.7	11556	0	0	0	0	0	0	0	0	3	18.2066	0	0	14	18.2394	0	0
62420995	AAX82216.1	actin-like protein [Homo sapiens]	5.9	11432	0	0	0	0	0	0	0	0	0	0	0	0	12	20.2481	1	10.1834
62421162	AAX82298.1	actin-like protein [Homo sapiens]	6.2	11537	0	0	0	0	0	0	0	0	0	0	0	0	0	0	1	10.1897
62460633	NP_055707.3	protein SCAF8 [Homo sapiens]	8.4	140519	0	0	0	0	0	0	0	0	1	10.1578	0	0	0	0	0	0
62898029	BAD96954.1	calponin 1, basic, smooth muscle variant [Homo sapie	9.4	33186	0	0	0	0	0	0	0	0	1	10.1929	0	0	0	0	0	0
63252898	NP_001018005.1	tropomyosin alpha-1 chain isoform 1 [Homo sapien	4.53655	32709	1	10.1215	1	10.1258	0	0	0	0	1	10.1221	0	0	1	10.1225	1	10.1317
(*) 63252902	NP_001018007.1	tropomyosin alpha-1 chain isoform 2 [Homo sapien	4.54852	32678	1	10.1482	1	10.1347	0	0	0	0	2	10.1373	0	0	3	20.1448	3	10.1458
66365795	AAH96170.1	Histone cluster 1, H1e [Homo sapiens]	11.5	21894	0	0	0	0	0	0	0	0	1	10.1419	0	0	5	10.1636	2	10.2067
68533033	BAE06071.1	C4A variant protein [Homo sapiens]	6.6	193446	0	0	0	0	0	0	0	0	0	0	0	0	6	10.2394	1	10.1724
68533077	BAE06093.1	TNPO2 variant protein [Homo sapiens]	5.3	117678	0	0	0	0	1	10.1099	0	0	1	10.1401	0	0	0	0	0	0
70906435	NP_005132.2	fibrinogen beta chain isoform 1 preproprotein [Homo	8.2	55929	0	0	0	0	0	0	0	0	4	30.1784	4	20.1631	1	10.1653	1	10.2031
71051572	AAH44801.1	SLC9A10 protein [Homo sapiens]	6.69874	129365	1	10.1784	0	0	0	0	0	0	0	0	0	0	0	0	0	0
72534784	NP_001026915.1	RIB43A-like with coiled-coils protein 1 isoform	9	44016	0	0	0	0	0	0	0	0	0	0	0	0	0	0	1	10.1111
73695475	NP_060542.4	HEAT repeat-containing protein 1 [Homo sapiens]	6.1	242370	0	0	0	0	0	0	0	0	1	10.1151	0	0	0	0	0	0
78000181	NP_003964.3	60S ribosomal protein L14 [Homo sapiens]	11.4	23433	0	0	0	0	0	0	0	0	0	0	0	0	1	10.175	0	0
(°) 82654947	P19013.4	K2C4_HUMAN RecName: Full=Keratin, type II cytoskeletal 4	6.2	57286	0	0	0	0	0	0	0	0	7	30.1631	0	0	0	0	13	50.185
83977450	NP_054699.2	epithelial discoidin domain-containing receptor 1 i	6.4	101128	0	0	0	0	0	0	0	0	0	0	0	0	1	10.1488	0	0
84627157	ABC59821.1	fragile site-associated protein [Homo sapiens]	6.1	555292	0	0	0	0	0	0	0	0	0	0	0	0	0	0	1	10.1386
(°) 89357932	NP_775487.2	keratin, type II cytoskeletal 78 [Homo sapiens]	5.7	56866	0	0	0	0	0	0	0	0	3	20.1371	0	0	0	0	2	20.1674
89941470	NP_001034977.1	ankyrin repeat domain-containing protein 34A [Ho	9.8	52636	0	0	0	0	0	0	0	0	0	0	0	0	1	10.1311	0	0
91207975	O75445.3	USH2A_HUMAN RecName: Full=Usherin; AltName: Full=Usher s	6.4	575598	0	0	0	0	0	0	0	0	0	0	0	0	0	0	1	10.1765
94680985	NP_078841.3	cyclin-J-like protein [Homo sapiens]	7.2	48406	0	0	0	0	0	0	0	0	1	10.1293	0	0	0	0	1	10.126
94721327	NP_060107.3	zinc finger protein basonuclin-2 [Homo sapiens]	6.1	122330	0	0	0	0	0	0	0	0	0	0	0	0	0	0	1	10.1295
106898700	ABF83388.1	circulating B cell antibody heavy chain variable reg	6.5	13261	0	0	0	0	0	0	0	0	1	10.1254	0	0	0	0	0	0
111917692	CAJ80805.1	immunoglobulin heavy chain variable region [Homo sa	9.2	13067	0	0	0	0	0	0	0	0	0	0	0	0	1	10.1719	0	0
112699833	CAL05877.1	immunoglobulin heavy chain variable region [Homo sa	8.47138	10855	0	0	1	10.1593	0	0	0	0	1	10.1413	0	0	0	0	0	0
112789566	NP_689418.2	taste receptor type 1 member 2 precursor [Homo sap	6.1	95184	0	0	0	0	0	0	0	0	1	10.131	0	0	0	0	0	0
114145479	NP_001040625.1	neuroepithelial cell-transforming gene 1 protei	9.6	67741	0	0	0	0	0	0	0	0	0	0	0	0	1	10.108	0	0
114644568	XP_509078.2	PREDICTED: keratin, type II cytoskeletal 6A [Pan t	8.03335	60018	1	10.1339	0	0	1	10.1401	0	0	1	10.1433	0	0	3	10.1513	2	20.1534
115298657	NP_002954.2	protein S100-A7 [Homo sapiens]	6.3	11472	0	0	0	0	0	0	0	0	2	20.1401	0	0	0	0	1	10.1445
116256471	NP_775490.2	serine/threonine-protein kinase SIK1 [Homo sapiens	6.8	84903	0	0	0	0	0	0	0	0	1	10.1415	0	0	0	0	0	0
117606351	NP_001025031.2	F-box only protein 43 [Homo sapiens]	8	78403	0	0	0	0	0	0	0	0	0	0	0	0	1	10.1012	0	0
118600975	NP_009200.2	syntaxin-binding protein 3 [Homo sapiens]	7.7	67765	0	0	0	0	0	0	0	0	0	0	0	0	0	0	1	10.1148
118835468	AAI26185.1	Keratin 13 [Homo sapiens]	4.8	49587	0	0	0	0	0	0	0	0	0	0	0	0	0	0	1	10.1362
119567881	EAW47496.1	hCG2029596 [Homo sapiens]	10	14889	0	0	0	0	0	0	0	0	0	0	0	0	1	10.138	0	0
119568294	EAW47909.1	hCG2030359, isoform CRA_b [Homo sapiens]	8.5	61943	0	0	0	0	0	0	0	0	1	10.1288	0	0	0	0	0	0
119570094	EAW49709.1	paired-like homeodomain transcription factor 3, isof	11.2	18372	0	0	0	0	0	0	0	0	0	0	0	0	1	10.1239	0	0
119575394	EAW54999.1	hCG40385, isoform CRA_a [Homo sapiens]	4.9	28339	0	0	0	0	0	0	0	0	1	10.1266	0	0	0	0	0	0
119579660	EAW59256.1	hCG1748768, isoform CRA_a [Homo sapiens]	4.6	23921	0	0	0	0	0	0	0	0	0	0	0	0	6	10.1824	0	0
119581503	EAW61099.1	NudC domain containing 3, isoform CRA_a [Homo sapien	10.4	15574	0	0	0	0	0	0	0	0	0	0	0	0	1	10.1215	0	0
119581742	EAW61338.1	chromosome 10 open reading frame 125, isoform CRA_b	5.3	9837	0	0	0	0	0	0	0	0	1	10.1539	0	0	0	0	0	0
119582765	EAW62361.1	hCG1981011 [Homo sapiens]	4.3	9867	0	0	0	0	0	0	0	0	0	0	0	0	0	0	1	10.1304
119583584	EAW63180.1	hCG1646509 [Homo sapiens]	6.1	7067	0	0	0	0	0	0	0	0	1	10.1116	0	0	0	0	0	0
119587014	EAW66610.1	ATPase, Class II, type 9B, isoform CRA_b [Homo sapie	10.9	35495	0	0	0	0	0	0	0	0	1	10.1376	0	0	0	0	0	0
119587605	EAW67201.1	neural cell adhesion molecule 1, isoform CRA_a [Homo	4.5	119448	0	0	0	0	0	0	0	0	1	10.1368	0	0	0	0	0	0
119589283	EAW68877.1	hCG2045258 [Homo sapiens]	8.25616	20496	0	0	1	10.1769	0	0	0	0	0	0	0	0	0	0	0	0
119595910	EAW75504.1	transmembrane, prostate androgen induced RNA, isofor	12.5	26271	0	0	0	0	0	0	0	0	0	0	0	0	0	0	1	10.1218
119596782	EAW76376.1	hCG2019335 [Homo sapiens]	7.97663	16037	1	10.1634	0	0	0	0	0	0	0	0	0	0	0	0	0	0
119601370	EAW80964.1	hCG2028576 [Homo sapiens]	9.4	40924	0	0	0	0	0	0	0	0	0	0	0	0	1	10.1402	0	0
119602580	EAW82174.1	plectin 1, intermediate filament binding protein 500	5.5	286298	0	0	0	0	0	0	0	0	0	0	0	0	1	10.1971	0	0
119603253	EAW82847.1	hCG2045433 [Homo sapiens]	11.6	4016	0	0	0	0	0	0	0	0	1	10.1432	0	0	0	0	0	0
119604285	EAW83879.1	cAMP responsive element binding protein 3-like 2, is	5.5	53182	0	0	0	0	0	0	0	0	2	10.137	0	0	0	0	0	0
119606189	EAW85783.1	hCG2038701 [Homo sapiens]	7.6	36853	0	0	0	0	0	0	0	0	0	0	0	0	1	10.1594	0	0
119607553	EAW87147.1	hCG1993372, isoform CRA_b [Homo sapiens]	6.9	17681	0	0	0	0	0	0	0	0	1	10.1384	0	0	3	10.2059	1	10.1606
119609297	EAW88891.1	hCG1642354 [Homo sapiens]	10.4958	17715	0	0	1	10.1166	0	0	0	0	0	0	0	0	0	0	0	0
119614905	EAW94499.1	CUE domain containing 1, isoform CRA_b [Homo sapiens	5.6	48575	0	0	0	0	0	0	0	0	0	0	0	0	0	0	1	10.1251
119616469	EAW96063.1	proprotein convertase subtilisin/kexin type 1, isofo	6.6	21904	0	0	0	0	0	0	0	0	1	10.1423	0	0	0	0	0	0
119618927	EAW98521.1	hCG21198, isoform CRA_a [Homo sapiens]	8.8	59262	0	0	0	0	0	0	0	0	1	10.1249	0	0	0	0	0	0
119619962	EAW99556.1	hypothetical protein FLJ37357, isoform CRA_a [Homo s	6.42882	96176	0	0	1	10.1397	0	0	0	0	0	0	0	0	0	0	0	0
119620362	EAW99956.1	UDP-glucose pyrophosphorylase 2, isoform CRA_d [Homo	7.92803	54803	0	0	1	10.1154	0	0	0	0	1	10.1232	0	0	0	0	0	0
119621926	EAX01521.1	hCG1993985 [Homo sapiens]	8.7	10583	0	0	0	0	1	10.1737	0	0	0	0	0	0	0	0	0	0
119624166	EAX03761.1	hCG2040291 [Homo sapiens]	6.7	29760	0	0	0	0	0	0	0	0	0	0	0	0	2	20.1299	0	0
119624584	EAX04179.1	zinc finger protein 318 [Homo sapiens]	6.8	251084	0	0	0	0	0	0	0	0	1	10.1729	0	0	0	0	3	10.1952
119624941	EAX04536.1	hCG1648234 [Homo sapiens]	8.6	54328	0	0	0	0	0	0	0	0	1	10.1324	0	0	0	0	0	0
119625205	EAX04800.1	hCG1814898, isoform CRA_a [Homo sapiens]	4.8	12158	0	0	0	0	0	0	0	0	0	0	0	0	1	10.1337	0	0
119630737	EAX10332.1	hCG1641796, isoform CRA_a [Homo sapiens]	8.8	23454	0	0	0	0	0	0	0	0	0	0	0	0	0	0	1	10.1354
119631362	EAX10957.1	NCK-associated protein 1, isoform CRA_f [Homo sapien	4.8	43645	0	0	0	0	0	0	0	0	0	0	0	0	1	10.1369	0	0
119631461	EAX11056.1	hCG2005831 [Homo sapiens]	4.5	11284	0	0	0	0	0	0	0	0	1	10.1058	0	0	0	0	0	0
119632243	EAX11838.1	hCG20535 [Homo sapiens]	5.7	58193	0	0	0	0	0	0	0	0	0	0	0	0	1	10.1266	0	0
122937466	NP_001073978.1	tetraspanin-11 [Homo sapiens]	7.4	28246	0	0	0	0	0	0	0	0	1	10.1526	0	0	1	10.1162	0	0
144226234	NP_055566.3	metastasis suppressor protein 1 [Homo sapiens]	6.48074	82252	2	10.2125	0	0	0	0	0	0	0	0	0	0	2	10.2029	2	10.1968
145580619	NP_001078826.1	B- and T-lymphocyte attenuator isoform 2 [Homo	5.45716	27318	0	0	1	10.113	0	0	0	0	0	0	0	0	0	0	0	0
154448886	NP_009175.2	proline-rich protein 4 isoform 2 precursor [Homo s	6.62408	15098	0	0	0	0	0	0	0	0	0	0	2	10.1309	0	0	0	0
155369221	NP_001094385.1	BTB/POZ domain-containing protein KCTD19 [Homo	5.8	104938	0	0	0	0	0	0	0	0	0	0	0	0	0	0	1	10.1394
156415988	NP_056956.2	zinc finger and BTB domain-containing protein 7B i	5.5	58028	0	0	0	0	0	0	0	0	1	10.1664	0	0	0	0	0	0
156416003	NP_004159.2	succinate dehydrogenase [ubiquinone] flavoprotein	7	72692	0	0	0	0	0	0	0	0	0	0	0	0	1	10.1239	0	0
157694492	NP_055335.2	myb-binding protein 1A isoform 2 [Homo sapiens]	9.7	148854	0	0	0	0	0	0	0	0	1	10.1571	0	0	1	10.1609	0	0
161728517	BAF94450.1	T cell receptor alpha variable 39 [Homo sapiens]	8.4	16516	0	0	0	0	0	0	0	0	0	0	0	0	0	0	1	10.1334
164519757	ABY59927.1	cytochrome c oxidase subunit III [Homo sapiens]	6.8	29868	0	0	0	0	0	0	0	0	0	0	0	0	1	14.1358	0	0
167466173	NP_005337.2	heat shock 70 kDa protein 1A/1B [Homo sapiens]	5.4	70053	0	0	0	0	0	0	0	0	0	0	0	0	2	18.2078	0	0
189069192	BAG35530.1	unnamed protein product [Homo sapiens]	6.9	22552	0	0	0	0	0	0	0	0	1	10.1292	0	0	0	0	0	0
189083844	NP_001805.3	dipeptidyl peptidase 1 isoform a preproprotein [Ho	6.6	51842	0	0	0	0	0	0	0	0	0	0	0	0	0	0	1	10.1139
189458821	NP_003236.3	protein-glutamine gamma-glutamyltransferase E [Hom	5.5	76632	0	0	0	0	0	0	0	0	3	20.2174	0	0	0	0	1	10.2332
190885499	NP_004246.2	cytochrome c oxidase subunit 5A, mitochondrial pre	6.4	16763	0	0	0	0	0	0	0	0	0	0	0	0	1	10.1509	0	0
193786966	BAG52289.1	unnamed protein product [Homo sapiens]	8.6	119226	0	0	0	0	0	0	0	0	1	10.1317	0	0	0	0	0	0
193788467	BAG53361.1	unnamed protein product [Homo sapiens]	9.8	31985	0	0	0	0	0	0	0	0	0	0	0	0	1	10.1275	0	0
194378058	BAG63392.1	unnamed protein product [Homo sapiens]	5.3	26894	0	0	0	0	0	0	0	0	0	0	0	0	1	10.1053	0	0
194382264	BAG58887.1	unnamed protein product [Homo sapiens]	8.2	18946	0	0	0	0	0	0	0	0	1	10.1537	0	0	1	10.1496	0	0
194383684	BAG59200.1	unnamed protein product [Homo sapiens]	10	13460	0	0	0	0	0	0	0	0	0	0	0	0	1	10.124	0	0
205371791	P28715.3	ERCC5_HUMAN RecName: Full=DNA repair protein complement	5	133108	0	0	0	0	0	0	0	0	0	0	0	0	1	10.1288	0	0
221043526	BAH13440.1	unnamed protein product [Homo sapiens]	5.99004	62066	0	0	1	10.1223	0	0	0	0	0	0	0	0	0	0	0	0
222537754	NP_001138502.1	uncharacterized protein C3orf77 [Homo sapiens]	7.7	190927	0	0	0	0	0	0	0	0	0	0	0	0	1	10.1876	0	0
223029410	NP_006280.3	talin-1 [Homo sapiens]	5.7	269766	0	0	0	0	0	0	0	0	0	0	0	0	1	10.1712	1	10.1849
223278387	NP_059118.2	calmodulin-like protein 5 [Homo sapiens]	4.1	15893	0	0	0	0	0	0	0	0	3	10.2788	0	0	2	10.2982	4	10.2884
225130048	ACN81139.1	MHC class I antigen [Homo sapiens]	5	21020	0	0	0	0	0	0	0	0	0	0	0	0	0	0	1	10.1186
228480211	NP_001153174.1	four and a half LIM domains protein 1 isoform 1	9	36264	0	0	0	0	0	0	0	0	1	10.1514	0	0	0	0	0	0
239735569	NP_937825.2	grainyhead-like protein 1 homolog [Homo sapiens]	6.3	70114	0	0	0	0	0	0	0	0	0	0	0	0	1	10.1115	0	0
251736057	ACT09893.1	bone morphogenetic protein 3 [Homo sapiens]	10.1	34957	0	0	0	0	0	0	0	0	0	0	0	0	1	10.2114	0	0
270047187	BAI51305.1	immunoglobulin heavy chain variable region [Homo sa	9.5	9263	0	0	0	0	0	0	0	0	0	0	0	0	0	0	1	10.1415
270047374	BAI51398.1	immunoglobulin heavy chain variable region [Homo sa	8.2	10781	0	0	0	0	0	0	0	0	0	0	0	0	1	10.1091	0	0
281185664	ADA54624.1	immunoglobulin M heavy chain variable region [Homo s	8.6	10974	0	0	0	0	0	0	0	0	0	0	0	0	4	10.1734	2	10.1649
296189587	XP_002742835.1	PREDICTED: heterogeneous nuclear ribonucleoprot	5.59356	48511	0	0	1	10.1523	0	0	0	0	0	0	0	0	7	20.2759	0	0
296236267	XP_002763256.1	PREDICTED: ADP/ATP translocase 2-like [Callithr	10.1	32896	0	0	0	0	0	0	0	0	0	0	0	0	1	10.1743	0	0
301069394	NP_001034864.2	absent in melanoma 1-like protein [Homo sapiens	5.7	177913	0	0	0	0	0	0	0	0	0	0	0	0	1	10.1467	0	0
301897469	NP_001967.3	beta-enolase isoform 1 [Homo sapiens]	7.63483	46988	0	0	1	10.1735	0	0	0	0	0	0	0	0	7	10.2134	1	10.1345
304561979	ADM43851.1	immunoglobulin gamma 2 heavy chain variable region [	8.5	13568	0	0	0	0	0	0	0	0	0	0	0	0	1	10.1294	0	0
306966132	NP_001182461.1	spectrin alpha chain, brain isoform 3 [Homo sap	5.1	282281	0	0	0	0	0	0	0	0	0	0	0	0	1	10.1445	1	10.1404
312176403	NP_001185863.1	multidrug resistance-associated protein 7 isofo	6.6	161629	0	0	0	0	0	0	0	0	0	0	0	0	6	10.1784	1	10.1436
318067959	NP_001188291.1	high mobility group nucleosome-binding domain-c	10.5	10230	0	0	1	10.1322	0	0	0	0	0	0	0	0	0	0	0	0
320042548	ADW08213.1	immunoglobulin heavy chain variable region [Homo sap	5	13377	0	0	0	0	0	0	0	0	0	0	0	0	1	10.1285	0	0
343183341	NP_001230241.1	uncharacterized protein LOC140776 [Homo sapiens	5.53385	19741	0	0	1	10.1611	0	0	0	0	0	0	0	0	0	0	0	0
355594753	NP_001822.3	clusterin preproprotein [Homo sapiens]	5.9	52495	0	0	0	0	0	0	0	0	0	0	0	0	10	20.2058	0	0
